# Supplementary material for: miRNA changes associated with differentiation of human embryonic stem cells into human retinal ganglion cells
Source: Sci Rep. 2024 Dec 30;14:31895. doi: 10.1038/s41598-024-83381-9 (PMC11685716; doi:10.1038/s41598-024-83381-9)
Supplement: Supplementary file 1 — Supplementary Information. [file 41598_2024_83381_MOESM1_ESM.xls]

## Sheet: Analysis-Details
Supplementary Table 1. Ingenuity pathway analysis (IPA) details for a total of 141 miRNA where found to be expresssed in either ESC-derived RGC or ESC
© 2000-2024 QIAGEN. All rights reserved.
Analysis Details for My Projects->Differentiated RGC->IPA_Analysis_260924_ESC vs RGC - 2024-09-26 11:48 am
Workspace	My Projects
Project	Differentiated RGC
Analysis	IPA_Analysis_260924_ESC vs RGC - 2024-09-26 11:48 am
Date	Thu Sep 26 03:49:03 PDT 2024
Analysis ID	41909522
Analysis Settings
Cutoff before duplicate resolution	true
Reference set	Ingenuity Knowledge Base (Genes Only)
Relationship to include	Direct and Indirect
Includes Endogenous Chemicals	Yes
Optional Analyses	My Pathways My List
Filter Summary
Consider only molecules and/or relationships where
(confidence = Experimentally Observed) AND
(mol. types = biologic drug OR canonical pathway OR chemical - endogenous mammalian OR chemical - endogenous non-mammalian OR chemical - kinase inhibitor OR chemical - other OR chemical - protease inhibitor OR chemical drug OR chemical reagent OR chemical toxicant OR complex OR cytokine OR disease OR enzyme OR function OR fusion gene/product OR G-protein coupled receptor OR group OR growth factor…

## Sheet: Canonical-Pathways-Analysis
Supplementary Table 2. Canonical Pathways for miRNA where found to be expresssed in either ESC-derived RGC or ESC (My Projects->Differentiated RGC->IPA_Analysis_260924_ESC vs RGC - 2024-09-26 11:48 am)
Ingenuity Canonical Pathways	-log(p-value)	zScore	Ratio	Molecules
Breast Cancer Regulation by Stathmin1	0		0.00168	miR-10a-5p (and other miRNAs w/seed ACCCUGU)
Hepatic Fibrosis Signaling Pathway	0		0.0024	miR-378a-3p (and other miRNAs w/seed CUGGACU)
Neutrophil Extracellular Trap Signaling Pathway	0		0.0025	miR-16-5p (and other miRNAs w/seed AGCAGCA)
Osteoarthritis Pathway	0		0.00424	miR-142-3p (and other miRNAs w/seed GUAGUGU)
Wound Healing Signaling Pathway	0		0.00397	miR-200b-3p (and other miRNAs w/seed AAUACUG)
Ribonucleotide Reductase Signaling Pathway	0.256		0.00585	miR-17-5p (and other miRNAs w/seed AAAGUGC)
HOTAIR Regulatory Pathway	0.27		0.00613	miR-331-3p (miRNAs w/seed CCCCUGG)
Inhibition of ARE-Mediated mRNA Degradation Pathway	0.27		0.00613	miR-16-5p (and other miRNAs w/seed AGCAGCA)
Necroptosis Signaling Pathway	0.285		0.00645	miR-512-3p (miRNAs w/seed AGUGCUG)
Cachexia Signaling Pathway	0.286		0.00543	miR-16-5p (and other miRNAs w/seed AGCAGCA),miR-29b-3p (and other miRNAs w/seed AGCACCA)
Role of Chondrocytes in Rheumatoid Arthritis Signaling Pathway	0.313		0.00709	miR-27a-3p (and other miRNAs w/seed UCACAGU)
CDX Gastrointestinal Cancer Signaling Pathway	0.61		0.0099	miR-183-5p (miRNAs w/seed AUGGCAC),miR-96-5p (and other miRNAs w/seed UUGGCAC)

## Sheet: Upstream-Regulators-Analysis
Supplementary Table 3. Upstream Regulators for miRNA where found to be expresssed in either ESC-derived RGC or ESC (My Projects->Differentiated RGC->IPA_Analysis_260924_ESC vs RGC - 2024-09-26 11:48 am)
Analysis	ID	Upstream Regulator	Molecule Type	Predicted Activation State	Activation z-score	Notes	Bias Term	Bias-corrected z-score	p-value of overlap	Target molecules in dataset	Mechanistic Network
IPA_Analysis_260924_ESC vs RGC - 2024-09-26 11:48 am		AGO2	translation regulator						3.67e-61	let-7a-5p (and other miRNAs w/seed GAGGUAG),miR-103-3p (and other miRNAs w/seed GCAGCAU),miR-10a-5p (and other miRNAs w/seed ACCCUGU),miR-12202-3p (and other miRNAs w/seed CUUCUCU),miR-126a-3p (and other miRNAs w/seed CGUACCG),miR-128-3p (and other miRNAs w/seed CACAGUG),miR-129-5p (and other miRNAs w/seed UUUUUGC),miR-130a-3p (and other miRNAs w/seed AGUGCAA),miR-132-3p (and other miRNAs w/seed …
IPA_Analysis_260924_ESC vs RGC - 2024-09-26 11:48 am		Gnasas1	other						2.74e-36	let-7a-5p (and other miRNAs w/seed GAGGUAG),miR-100-5p (and other miRNAs w/seed ACCCGUA),miR-103-3p (and other miRNAs w/seed GCAGCAU),miR-16-5p (and other miRNAs w/seed AGCAGCA),miR-17-5p (and other miRNAs w/seed AAAGUGC),miR-186-5p (miRNAs w/seed AAAGAAU),miR-194-5p (miRNAs w/seed GUAACAG),miR-200b-3p (and other miRNAs w/seed AAUACUG),miR-21-5p (and other miRNAs w/seed AGCUUAU),miR-22-3p (miRNAs…
IPA_Analysis_260924_ESC vs RGC - 2024-09-26 11:48 am		LINC02575	other						6.4e-34	let-7a-5p (and other miRNAs w/seed GAGGUAG),miR-100-5p (and other miRNAs w/seed ACCCGUA),miR-10a-5p (and other miRNAs w/seed ACCCUGU),miR-1180-3p (miRNAs w/seed UUCCGGC),miR-129-5p (and other miRNAs w/seed UUUUUGC),miR-130a-3p (and other miRNAs w/seed AGUGCAA),miR-132-3p (and other miRNAs w/seed AACAGUC),miR-141-3p (and other miRNAs w/seed AACACUG),miR-148a-3p (and other miRNAs w/seed CAGUGCA),mi…
IPA_Analysis_260924_ESC vs RGC - 2024-09-26 11:48 am		PAX3-FOXO1	fusion gene/product						3.92e-32	let-7a-5p (and other miRNAs w/seed GAGGUAG),miR-103-3p (and other miRNAs w/seed GCAGCAU),miR-10a-5p (and other miRNAs w/seed ACCCUGU),miR-128-3p (and other miRNAs w/seed CACAGUG),miR-130a-3p (and other miRNAs w/seed AGUGCAA),miR-133a-3p (and other miRNAs w/seed UUGGUCC),miR-145-5p (and other miRNAs w/seed UCCAGUU),miR-148a-3p (and other miRNAs w/seed CAGUGCA),miR-16-5p (and other miRNAs w/seed AG…
IPA_Analysis_260924_ESC vs RGC - 2024-09-26 11:48 am		ALOX5	enzyme						2.29e-31	let-7a-5p (and other miRNAs w/seed GAGGUAG),let-7f-2-3p (and other miRNAs w/seed UAUACAG),miR-100-5p (and other miRNAs w/seed ACCCGUA),miR-130a-3p (and other miRNAs w/seed AGUGCAA),miR-132-3p (and other miRNAs w/seed AACAGUC),miR-140-5p (and other miRNAs w/seed AGUGGUU),miR-16-5p (and other miRNAs w/seed AGCAGCA),miR-181a-2-3p (and other miRNAs w/seed CCACUGA),miR-182-5p (and other miRNAs w/seed …
IPA_Analysis_260924_ESC vs RGC - 2024-09-26 11:48 am		docetaxel	chemical drug						5.12e-29	let-7a-5p (and other miRNAs w/seed GAGGUAG),miR-100-5p (and other miRNAs w/seed ACCCGUA),miR-10a-5p (and other miRNAs w/seed ACCCUGU),miR-1246 (miRNAs w/seed AUGGAUU),miR-130a-3p (and other miRNAs w/seed AGUGCAA),miR-132-3p (and other miRNAs w/seed AACAGUC),miR-148a-3p (and other miRNAs w/seed CAGUGCA),miR-151-5p (and other miRNAs w/seed CGAGGAG),miR-16-5p (and other miRNAs w/seed AGCAGCA),miR-17…
IPA_Analysis_260924_ESC vs RGC - 2024-09-26 11:48 am		EPHB6	kinase						6.47e-29	let-7a-5p (and other miRNAs w/seed GAGGUAG),miR-100-5p (and other miRNAs w/seed ACCCGUA),miR-103-3p (and other miRNAs w/seed GCAGCAU),miR-130a-3p (and other miRNAs w/seed AGUGCAA),miR-16-5p (and other miRNAs w/seed AGCAGCA),miR-17-5p (and other miRNAs w/seed AAAGUGC),miR-183-5p (miRNAs w/seed AUGGCAC),miR-197-3p (and other miRNAs w/seed UCACCAC),miR-21-5p (and other miRNAs w/seed AGCUUAU),miR-221…
IPA_Analysis_260924_ESC vs RGC - 2024-09-26 11:48 am		5-fluorouracil	chemical drug						3.76e-25	miR-10a-5p (and other miRNAs w/seed ACCCUGU),miR-124-3p (and other miRNAs w/seed AAGGCAC),miR-128-3p (and other miRNAs w/seed CACAGUG),miR-132-3p (and other miRNAs w/seed AACAGUC),miR-133a-3p (and other miRNAs w/seed UUGGUCC),miR-141-3p (and other miRNAs w/seed AACACUG),miR-151-5p (and other miRNAs w/seed CGAGGAG),miR-16-5p (and other miRNAs w/seed AGCAGCA),miR-17-5p (and other miRNAs w/seed AAAG…	5-fluorouracil,E2F1,MYC,TP53
IPA_Analysis_260924_ESC vs RGC - 2024-09-26 11:48 am		DICER1	enzyme						1.17e-24	let-7a-5p (and other miRNAs w/seed GAGGUAG),miR-103-3p (and other miRNAs w/seed GCAGCAU),miR-10a-5p (and other miRNAs w/seed ACCCUGU),miR-124-3p (and other miRNAs w/seed AAGGCAC),miR-133a-3p (and other miRNAs w/seed UUGGUCC),miR-142-3p (and other miRNAs w/seed GUAGUGU),miR-145-5p (and other miRNAs w/seed UCCAGUU),miR-16-5p (and other miRNAs w/seed AGCAGCA),miR-17-5p (and other miRNAs w/seed AAAGU…	DICER1,E2F1,MYC,SPI1,TP53
IPA_Analysis_260924_ESC vs RGC - 2024-09-26 11:48 am		calcifediol	chemical - endogenous mammalian						1.52e-21	let-7a-5p (and other miRNAs w/seed GAGGUAG),miR-16-5p (and other miRNAs w/seed AGCAGCA),miR-17-5p (and other miRNAs w/seed AAAGUGC),miR-182-5p (and other miRNAs w/seed UUGGCAA),miR-18a-5p (and other miRNAs w/seed AAGGUGC),miR-191-5p (and other miRNAs w/seed AACGGAA),miR-200b-3p (and other miRNAs w/seed AAUACUG),miR-205-5p (and other miRNAs w/seed CCUUCAU),miR-21-5p (and other miRNAs w/seed AGCUUA…
IPA_Analysis_260924_ESC vs RGC - 2024-09-26 11:48 am		hydroxyurea	chemical drug						8.33e-21	let-7a-5p (and other miRNAs w/seed GAGGUAG),miR-100-5p (and other miRNAs w/seed ACCCGUA),miR-130a-3p (and other miRNAs w/seed AGUGCAA),miR-140-5p (and other miRNAs w/seed AGUGGUU),miR-145-5p (and other miRNAs w/seed UCCAGUU),miR-148a-3p (and other miRNAs w/seed CAGUGCA),miR-151-5p (and other miRNAs w/seed CGAGGAG),miR-18a-5p (and other miRNAs w/seed AAGGUGC),miR-19b-3p (and other miRNAs w/seed GU…
IPA_Analysis_260924_ESC vs RGC - 2024-09-26 11:48 am		DAZL	translation regulator						1.55e-20	let-7a-5p (and other miRNAs w/seed GAGGUAG),let-7f-2-3p (and other miRNAs w/seed UAUACAG),miR-10a-5p (and other miRNAs w/seed ACCCUGU),miR-21-5p (and other miRNAs w/seed AGCUUAU),miR-22-3p (miRNAs w/seed AGCUGCC),miR-221-3p (and other miRNAs w/seed GCUACAU),miR-24-3p (and other miRNAs w/seed GGCUCAG),miR-27a-3p (and other miRNAs w/seed UCACAGU),miR-29b-3p (and other miRNAs w/seed AGCACCA),miR-30c…
IPA_Analysis_260924_ESC vs RGC - 2024-09-26 11:48 am		rimonabant	chemical drug						5.83e-19	miR-1296-3p (and other miRNAs w/seed AGUGGGG),miR-132-3p (and other miRNAs w/seed AACAGUC),miR-151-3p (and other miRNAs w/seed UAGACUG),miR-16-5p (and other miRNAs w/seed AGCAGCA),miR-17-5p (and other miRNAs w/seed AAAGUGC),miR-200b-3p (and other miRNAs w/seed AAUACUG),miR-205-5p (and other miRNAs w/seed CCUUCAU),miR-210-3p (miRNAs w/seed UGUGCGU),miR-26a-5p (and other miRNAs w/seed UCAAGUA),miR-…
IPA_Analysis_260924_ESC vs RGC - 2024-09-26 11:48 am		sodium dichromate	chemical toxicant						1.73e-16	let-7a-5p (and other miRNAs w/seed GAGGUAG),miR-100-5p (and other miRNAs w/seed ACCCGUA),miR-128-3p (and other miRNAs w/seed CACAGUG),miR-130a-3p (and other miRNAs w/seed AGUGCAA),miR-16-5p (and other miRNAs w/seed AGCAGCA),miR-17-5p (and other miRNAs w/seed AAAGUGC),miR-18a-5p (and other miRNAs w/seed AAGGUGC),miR-200b-3p (and other miRNAs w/seed AAUACUG),miR-218-5p (and other miRNAs w/seed UGUG…
IPA_Analysis_260924_ESC vs RGC - 2024-09-26 11:48 am		DROSHA	enzyme						5.35e-16	let-7a-5p (and other miRNAs w/seed GAGGUAG),miR-10a-5p (and other miRNAs w/seed ACCCUGU),miR-16-5p (and other miRNAs w/seed AGCAGCA),miR-182-5p (and other miRNAs w/seed UUGGCAA),miR-183-5p (miRNAs w/seed AUGGCAC),miR-21-5p (and other miRNAs w/seed AGCUUAU),miR-27a-3p (and other miRNAs w/seed UCACAGU),miR-344a-5p (and other miRNAs w/seed CAGGCUC),miR-34a-5p (and other miRNAs w/seed GGCAGUG),miR-96…
IPA_Analysis_260924_ESC vs RGC - 2024-09-26 11:48 am		vorinostat	chemical drug						6.09e-16	miR-100-5p (and other miRNAs w/seed ACCCGUA),miR-124-3p (and other miRNAs w/seed AAGGCAC),miR-126a-3p (and other miRNAs w/seed CGUACCG),miR-129-1-3p (and other miRNAs w/seed AGCCCUU),miR-132-3p (and other miRNAs w/seed AACAGUC),miR-140-5p (and other miRNAs w/seed AGUGGUU),miR-17-5p (and other miRNAs w/seed AAAGUGC),miR-182-5p (and other miRNAs w/seed UUGGCAA),miR-183-5p (miRNAs w/seed AUGGCAC),mi…
IPA_Analysis_260924_ESC vs RGC - 2024-09-26 11:48 am		hydrogen peroxide	chemical - endogenous mammalian						6.4e-16	let-7a-5p (and other miRNAs w/seed GAGGUAG),miR-100-5p (and other miRNAs w/seed ACCCGUA),miR-103-3p (and other miRNAs w/seed GCAGCAU),miR-129-5p (and other miRNAs w/seed UUUUUGC),miR-130a-3p (and other miRNAs w/seed AGUGCAA),miR-132-3p (and other miRNAs w/seed AACAGUC),miR-145-5p (and other miRNAs w/seed UCCAGUU),miR-151-5p (and other miRNAs w/seed CGAGGAG),miR-16-5p (and other miRNAs w/seed AGCA…	E2F1,E2F2,E2F3,MYC,TP53,hydrogen peroxide
IPA_Analysis_260924_ESC vs RGC - 2024-09-26 11:48 am		oxaliplatin	chemical drug						1.47e-14	let-7a-5p (and other miRNAs w/seed GAGGUAG),miR-10a-5p (and other miRNAs w/seed ACCCUGU),miR-128-3p (and other miRNAs w/seed CACAGUG),miR-151-5p (and other miRNAs w/seed CGAGGAG),miR-17-5p (and other miRNAs w/seed AAAGUGC),miR-185-5p (and other miRNAs w/seed GGAGAGA),miR-191-5p (and other miRNAs w/seed AACGGAA),miR-197-3p (and other miRNAs w/seed UCACCAC),miR-221-3p (and other miRNAs w/seed GCUAC…
IPA_Analysis_260924_ESC vs RGC - 2024-09-26 11:48 am		E2F3	transcription regulator						2.09e-11	let-7a-5p (and other miRNAs w/seed GAGGUAG),miR-103-3p (and other miRNAs w/seed GCAGCAU),miR-145-5p (and other miRNAs w/seed UCCAGUU),miR-16-5p (and other miRNAs w/seed AGCAGCA),miR-17-5p (and other miRNAs w/seed AAAGUGC),miR-22-3p (miRNAs w/seed AGCUGCC),miR-221-3p (and other miRNAs w/seed GCUACAU),miR-23a-3p (and other miRNAs w/seed UCACAUU),miR-24-3p (and other miRNAs w/seed GGCUCAG),miR-26a-5…	E2F1,E2F3,MYC,TP53
IPA_Analysis_260924_ESC vs RGC - 2024-09-26 11:48 am		insulin	group						2.11e-11	miR-103-3p (and other miRNAs w/seed GCAGCAU),miR-126a-3p (and other miRNAs w/seed CGUACCG),miR-130a-3p (and other miRNAs w/seed AGUGCAA),miR-133a-3p (and other miRNAs w/seed UUGGUCC),miR-148a-3p (and other miRNAs w/seed CAGUGCA),miR-181a-5p (and other miRNAs w/seed ACAUUCA),miR-210-3p (miRNAs w/seed UGUGCGU),miR-24-3p (and other miRNAs w/seed GGCUCAG),miR-26a-5p (and other miRNAs w/seed UCAAGUA),…
IPA_Analysis_260924_ESC vs RGC - 2024-09-26 11:48 am		SSB	enzyme						2.57e-11	let-7a-5p (and other miRNAs w/seed GAGGUAG),miR-140-5p (and other miRNAs w/seed AGUGGUU),miR-21-5p (and other miRNAs w/seed AGCUUAU),miR-296-5p (miRNAs w/seed GGGCCCC),miR-342-3p (miRNAs w/seed CUCACAC),miR-361-5p (miRNAs w/seed UAUCAGA),miR-455-3p (miRNAs w/seed CAGUCCA),miR-455-5p (and other miRNAs w/seed AUGUGCC),miR-532-5p (and other miRNAs w/seed AUGCCUU),miR-582-5p (miRNAs w/seed UACAGUU)
IPA_Analysis_260924_ESC vs RGC - 2024-09-26 11:48 am		acetaminophen	chemical drug						1.78e-10	let-7a-5p (and other miRNAs w/seed GAGGUAG),miR-130a-3p (and other miRNAs w/seed AGUGCAA),miR-132-3p (and other miRNAs w/seed AACAGUC),miR-16-5p (and other miRNAs w/seed AGCAGCA),miR-194-5p (miRNAs w/seed GUAACAG),miR-19b-3p (and other miRNAs w/seed GUGCAAA),miR-21-5p (and other miRNAs w/seed AGCUUAU),miR-26a-5p (and other miRNAs w/seed UCAAGUA),miR-29b-3p (and other miRNAs w/seed AGCACCA),miR-30…	E2F1,TP53,acetaminophen,hydrogen peroxide
IPA_Analysis_260924_ESC vs RGC - 2024-09-26 11:48 am		Gulo	enzyme						5.63e-09	let-7a-5p (and other miRNAs w/seed GAGGUAG),miR-130a-3p (and other miRNAs w/seed AGUGCAA),miR-16-5p (and other miRNAs w/seed AGCAGCA),miR-27a-3p (and other miRNAs w/seed UCACAGU),miR-30c-5p (and other miRNAs w/seed GUAAACA)
IPA_Analysis_260924_ESC vs RGC - 2024-09-26 11:48 am		PARN	enzyme						1.83e-08	let-7a-5p (and other miRNAs w/seed GAGGUAG),miR-181a-5p (and other miRNAs w/seed ACAUUCA),miR-21-5p (and other miRNAs w/seed AGCUUAU),miR-7a-5p (and other miRNAs w/seed GGAAGAC),miR-92a-3p (and other miRNAs w/seed AUUGCAC)
IPA_Analysis_260924_ESC vs RGC - 2024-09-26 11:48 am		TP53	transcription regulator						2.83e-08	let-7a-5p (and other miRNAs w/seed GAGGUAG),miR-100-5p (and other miRNAs w/seed ACCCGUA),miR-103-3p (and other miRNAs w/seed GCAGCAU),miR-124-3p (and other miRNAs w/seed AAGGCAC),miR-126a-3p (and other miRNAs w/seed CGUACCG),miR-132-3p (and other miRNAs w/seed AACAGUC),miR-142-3p (and other miRNAs w/seed GUAGUGU),miR-145-5p (and other miRNAs w/seed UCCAGUU),miR-16-5p (and other miRNAs w/seed AGCA…	E2F1,E2F2,E2F3,MYC,TP53
IPA_Analysis_260924_ESC vs RGC - 2024-09-26 11:48 am		E2F2	transcription regulator						4.81e-08	let-7a-5p (and other miRNAs w/seed GAGGUAG),miR-16-5p (and other miRNAs w/seed AGCAGCA),miR-17-5p (and other miRNAs w/seed AAAGUGC),miR-221-3p (and other miRNAs w/seed GCUACAU),miR-23a-3p (and other miRNAs w/seed UCACAUU),miR-26a-5p (and other miRNAs w/seed UCAAGUA),miR-27a-3p (and other miRNAs w/seed UCACAGU)	E2F2,E2F3,MYC,TP53
IPA_Analysis_260924_ESC vs RGC - 2024-09-26 11:48 am		TMEM8B	other						1.04e-07	miR-126a-3p (and other miRNAs w/seed CGUACCG),miR-142-3p (and other miRNAs w/seed GUAGUGU),miR-148a-3p (and other miRNAs w/seed CAGUGCA),miR-205-5p (and other miRNAs w/seed CCUUCAU),miR-34a-5p (and other miRNAs w/seed GGCAGUG)
IPA_Analysis_260924_ESC vs RGC - 2024-09-26 11:48 am		SPI1	transcription regulator						1.1e-07	miR-141-3p (and other miRNAs w/seed AACACUG),miR-16-5p (and other miRNAs w/seed AGCAGCA),miR-17-5p (and other miRNAs w/seed AAAGUGC),miR-200b-3p (and other miRNAs w/seed AAUACUG),miR-218-5p (and other miRNAs w/seed UGUGCUU),miR-23a-3p (and other miRNAs w/seed UCACAUU),miR-27a-3p (and other miRNAs w/seed UCACAGU),miR-342-3p (miRNAs w/seed CUCACAC),miR-34a-5p (and other miRNAs w/seed GGCAGUG),miR-5…
IPA_Analysis_260924_ESC vs RGC - 2024-09-26 11:48 am		SMAD2/3	group						2.26e-07	miR-128-3p (and other miRNAs w/seed CACAGUG),miR-130a-3p (and other miRNAs w/seed AGUGCAA),miR-181a-5p (and other miRNAs w/seed ACAUUCA),miR-185-5p (and other miRNAs w/seed GGAGAGA),miR-423-5p (and other miRNAs w/seed GAGGGGC),miR-7a-5p (and other miRNAs w/seed GGAAGAC),miR-92a-3p (and other miRNAs w/seed AUUGCAC)
IPA_Analysis_260924_ESC vs RGC - 2024-09-26 11:48 am		delta-9-tetrahydrocannabinol	chemical drug						2.26e-07	miR-16-5p (and other miRNAs w/seed AGCAGCA),miR-17-5p (and other miRNAs w/seed AAAGUGC),miR-22-3p (miRNAs w/seed AGCUGCC),miR-27a-3p (and other miRNAs w/seed UCACAGU),miR-324-5p (miRNAs w/seed GCAUCCC),miR-335-5p (and other miRNAs w/seed CAAGAGC),miR-421-3p (and other miRNAs w/seed UCAACAG)
IPA_Analysis_260924_ESC vs RGC - 2024-09-26 11:48 am		capecitabine	chemical drug						2.38e-07	miR-10a-5p (and other miRNAs w/seed ACCCUGU),miR-132-3p (and other miRNAs w/seed AACAGUC),miR-145-5p (and other miRNAs w/seed UCCAGUU),miR-21-5p (and other miRNAs w/seed AGCUUAU)
IPA_Analysis_260924_ESC vs RGC - 2024-09-26 11:48 am		ibandronic acid	chemical drug						2.38e-07	miR-133a-3p (and other miRNAs w/seed UUGGUCC),miR-141-3p (and other miRNAs w/seed AACACUG),miR-18a-5p (and other miRNAs w/seed AAGGUGC),miR-19b-3p (and other miRNAs w/seed GUGCAAA)
IPA_Analysis_260924_ESC vs RGC - 2024-09-26 11:48 am		BRAF	kinase						4.52e-07	miR-130a-3p (and other miRNAs w/seed AGUGCAA),miR-135a-5p (and other miRNAs w/seed AUGGCUU),miR-141-3p (and other miRNAs w/seed AACACUG),miR-181a-1-3p (and other miRNAs w/seed CCAUCGA),miR-181a-5p (and other miRNAs w/seed ACAUUCA),miR-185-5p (and other miRNAs w/seed GGAGAGA),miR-197-3p (and other miRNAs w/seed UCACCAC),miR-200b-3p (and other miRNAs w/seed AAUACUG),miR-221-3p (and other miRNAs w/s…
IPA_Analysis_260924_ESC vs RGC - 2024-09-26 11:48 am		E2F1	transcription regulator						5.15e-07	let-7a-5p (and other miRNAs w/seed GAGGUAG),miR-103-3p (and other miRNAs w/seed GCAGCAU),miR-145-5p (and other miRNAs w/seed UCCAGUU),miR-16-5p (and other miRNAs w/seed AGCAGCA),miR-17-5p (and other miRNAs w/seed AAAGUGC),miR-183-5p (miRNAs w/seed AUGGCAC),miR-22-3p (miRNAs w/seed AGCUGCC),miR-221-3p (and other miRNAs w/seed GCUACAU),miR-23a-3p (and other miRNAs w/seed UCACAUU),miR-24-3p (and oth…	E2F1,E2F2,E2F3,MYC,TP53
IPA_Analysis_260924_ESC vs RGC - 2024-09-26 11:48 am		PPARA	ligand-dependent nuclear receptor						7.43e-07	let-7a-5p (and other miRNAs w/seed GAGGUAG),miR-100-5p (and other miRNAs w/seed ACCCGUA),miR-103-3p (and other miRNAs w/seed GCAGCAU),miR-130a-3p (and other miRNAs w/seed AGUGCAA),miR-148a-3p (and other miRNAs w/seed CAGUGCA),miR-17-5p (and other miRNAs w/seed AAAGUGC),miR-182-5p (and other miRNAs w/seed UUGGCAA),miR-19b-3p (and other miRNAs w/seed GUGCAAA),miR-200b-3p (and other miRNAs w/seed AA…
IPA_Analysis_260924_ESC vs RGC - 2024-09-26 11:48 am		monocrotaline	chemical toxicant						9.19e-07	let-7a-5p (and other miRNAs w/seed GAGGUAG),miR-16-5p (and other miRNAs w/seed AGCAGCA),miR-200b-3p (and other miRNAs w/seed AAUACUG),miR-21-5p (and other miRNAs w/seed AGCUUAU),miR-22-3p (miRNAs w/seed AGCUGCC),miR-30c-5p (and other miRNAs w/seed GUAAACA)
IPA_Analysis_260924_ESC vs RGC - 2024-09-26 11:48 am		TNFSF12	cytokine						1.31e-06	let-7a-5p (and other miRNAs w/seed GAGGUAG),miR-133a-3p (and other miRNAs w/seed UUGGUCC),miR-16-5p (and other miRNAs w/seed AGCAGCA),miR-17-5p (and other miRNAs w/seed AAAGUGC),miR-23a-3p (and other miRNAs w/seed UCACAUU),miR-27a-3p (and other miRNAs w/seed UCACAGU),miR-455-3p (miRNAs w/seed CAGUCCA)
IPA_Analysis_260924_ESC vs RGC - 2024-09-26 11:48 am		decitabine	chemical drug						2.19e-06	miR-103-3p (and other miRNAs w/seed GCAGCAU),miR-16-5p (and other miRNAs w/seed AGCAGCA),miR-17-5p (and other miRNAs w/seed AAAGUGC),miR-181a-5p (and other miRNAs w/seed ACAUUCA),miR-182-5p (and other miRNAs w/seed UUGGCAA),miR-191-5p (and other miRNAs w/seed AACGGAA),miR-19b-3p (and other miRNAs w/seed GUGCAAA),miR-205-5p (and other miRNAs w/seed CCUUCAU),miR-22-3p (miRNAs w/seed AGCUGCC),miR-23…	E2F1,E2F3,MYC,TP53,decitabine
IPA_Analysis_260924_ESC vs RGC - 2024-09-26 11:48 am		RANBP1	other						3.46e-06	miR-17-5p (and other miRNAs w/seed AAAGUGC),miR-183-5p (miRNAs w/seed AUGGCAC),miR-18a-5p (and other miRNAs w/seed AAGGUGC)
IPA_Analysis_260924_ESC vs RGC - 2024-09-26 11:48 am		GRHL3	transcription regulator						6.19e-06	miR-133a-3p (and other miRNAs w/seed UUGGUCC),miR-142-3p (and other miRNAs w/seed GUAGUGU),miR-21-5p (and other miRNAs w/seed AGCUUAU),miR-29b-3p (and other miRNAs w/seed AGCACCA)
IPA_Analysis_260924_ESC vs RGC - 2024-09-26 11:48 am		exemestane	chemical drug						1.01e-05	miR-181a-5p (and other miRNAs w/seed ACAUUCA),miR-26a-5p (and other miRNAs w/seed UCAAGUA),miR-27a-3p (and other miRNAs w/seed UCACAGU)
IPA_Analysis_260924_ESC vs RGC - 2024-09-26 11:48 am		dalfampridine	chemical drug						1.3e-05	let-7a-5p (and other miRNAs w/seed GAGGUAG),miR-100-5p (and other miRNAs w/seed ACCCGUA),miR-10a-5p (and other miRNAs w/seed ACCCUGU),miR-30c-5p (and other miRNAs w/seed GUAAACA),miR-92a-3p (and other miRNAs w/seed AUUGCAC)
IPA_Analysis_260924_ESC vs RGC - 2024-09-26 11:48 am		trichostatin A	chemical drug						1.98e-05	miR-103-3p (and other miRNAs w/seed GCAGCAU),miR-16-5p (and other miRNAs w/seed AGCAGCA),miR-17-5p (and other miRNAs w/seed AAAGUGC),miR-181a-5p (and other miRNAs w/seed ACAUUCA),miR-182-5p (and other miRNAs w/seed UUGGCAA),miR-191-5p (and other miRNAs w/seed AACGGAA),miR-19b-3p (and other miRNAs w/seed GUGCAAA),miR-22-3p (miRNAs w/seed AGCUGCC),miR-23a-3p (and other miRNAs w/seed UCACAUU),miR-24…	E2F1,E2F3,MYC,TP53,decitabine,hydrogen peroxide,trichostatin A
IPA_Analysis_260924_ESC vs RGC - 2024-09-26 11:48 am		trimethyloxamine	chemical - endogenous non-mammalian						2.76e-05	miR-103-3p (and other miRNAs w/seed GCAGCAU),miR-291a-3p (and other miRNAs w/seed AAGUGCU),miR-92a-3p (and other miRNAs w/seed AUUGCAC)
IPA_Analysis_260924_ESC vs RGC - 2024-09-26 11:48 am		ZSWIM8	other						3.38e-05	miR-154-5p (miRNAs w/seed AGGUUAU),miR-16-5p (and other miRNAs w/seed AGCAGCA),miR-503-5p (miRNAs w/seed AGCAGCG)
IPA_Analysis_260924_ESC vs RGC - 2024-09-26 11:48 am		ERBB2	kinase						4.07e-05	let-7a-5p (and other miRNAs w/seed GAGGUAG),miR-130a-3p (and other miRNAs w/seed AGUGCAA),miR-132-3p (and other miRNAs w/seed AACAGUC),miR-148a-3p (and other miRNAs w/seed CAGUGCA),miR-16-5p (and other miRNAs w/seed AGCAGCA),miR-184 (and other miRNAs w/seed GGACGGA),miR-205-5p (and other miRNAs w/seed CCUUCAU),miR-21-5p (and other miRNAs w/seed AGCUUAU),miR-23a-3p (and other miRNAs w/seed UCACAUU…
IPA_Analysis_260924_ESC vs RGC - 2024-09-26 11:48 am		acarbose	chemical drug						4.1e-05	miR-10a-5p (and other miRNAs w/seed ACCCUGU),miR-151-3p (and other miRNAs w/seed UAGACUG),miR-17-5p (and other miRNAs w/seed AAAGUGC)
IPA_Analysis_260924_ESC vs RGC - 2024-09-26 11:48 am		NHERF1	transporter						4.51e-05	let-7a-5p (and other miRNAs w/seed GAGGUAG),miR-126a-3p (and other miRNAs w/seed CGUACCG),miR-145-5p (and other miRNAs w/seed UCCAGUU),miR-221-3p (and other miRNAs w/seed GCUACAU)
IPA_Analysis_260924_ESC vs RGC - 2024-09-26 11:48 am		lithium	chemical drug						6.94e-05	let-7a-5p (and other miRNAs w/seed GAGGUAG),miR-221-3p (and other miRNAs w/seed GCUACAU),miR-24-3p (and other miRNAs w/seed GGCUCAG),miR-30c-5p (and other miRNAs w/seed GUAAACA),miR-34a-5p (and other miRNAs w/seed GGCAGUG)
IPA_Analysis_260924_ESC vs RGC - 2024-09-26 11:48 am		sirolimus	chemical drug						9.79e-05	miR-149-5p (miRNAs w/seed CUGGCUC),miR-17-5p (and other miRNAs w/seed AAAGUGC),miR-181a-5p (and other miRNAs w/seed ACAUUCA),miR-19b-3p (and other miRNAs w/seed GUGCAAA),miR-21-5p (and other miRNAs w/seed AGCUUAU),miR-210-3p (miRNAs w/seed UGUGCGU),miR-29b-3p (and other miRNAs w/seed AGCACCA),miR-30a-3p (and other miRNAs w/seed UUUCAGU),miR-30c-5p (and other miRNAs w/seed GUAAACA),miR-34a-5p (and…
IPA_Analysis_260924_ESC vs RGC - 2024-09-26 11:48 am		cisplatin	chemical drug						0.00012	miR-10a-5p (and other miRNAs w/seed ACCCUGU),miR-126a-3p (and other miRNAs w/seed CGUACCG),miR-132-3p (and other miRNAs w/seed AACAGUC),miR-141-3p (and other miRNAs w/seed AACACUG),miR-181a-5p (and other miRNAs w/seed ACAUUCA),miR-194-5p (miRNAs w/seed GUAACAG),miR-200b-3p (and other miRNAs w/seed AAUACUG),miR-205-5p (and other miRNAs w/seed CCUUCAU),miR-221-3p (and other miRNAs w/seed GCUACAU),m…
IPA_Analysis_260924_ESC vs RGC - 2024-09-26 11:48 am		4-hydroxynonenal	chemical toxicant						0.000122	miR-130a-3p (and other miRNAs w/seed AGUGCAA),miR-181a-1-3p (and other miRNAs w/seed CCAUCGA),miR-378a-3p (and other miRNAs w/seed CUGGACU),miR-660-5p (and other miRNAs w/seed ACCCAUU)
IPA_Analysis_260924_ESC vs RGC - 2024-09-26 11:48 am		potassium chloride	chemical drug						0.000151	miR-140-5p (and other miRNAs w/seed AGUGGUU),miR-16-5p (and other miRNAs w/seed AGCAGCA),miR-17-5p (and other miRNAs w/seed AAAGUGC),miR-21-5p (and other miRNAs w/seed AGCUUAU),miR-221-3p (and other miRNAs w/seed GCUACAU)
IPA_Analysis_260924_ESC vs RGC - 2024-09-26 11:48 am		Akt inhibitor	chemical drug						0.000158	miR-149-5p (miRNAs w/seed CUGGCUC),miR-17-5p (and other miRNAs w/seed AAAGUGC)
IPA_Analysis_260924_ESC vs RGC - 2024-09-26 11:48 am		tetradecanoylphorbol acetate	chemical drug						0.000169	miR-124-3p (and other miRNAs w/seed AAGGCAC),miR-132-3p (and other miRNAs w/seed AACAGUC),miR-133a-3p (and other miRNAs w/seed UUGGUCC),miR-141-3p (and other miRNAs w/seed AACACUG),miR-16-5p (and other miRNAs w/seed AGCAGCA),miR-181a-5p (and other miRNAs w/seed ACAUUCA),miR-210-3p (miRNAs w/seed UGUGCGU),miR-22-3p (miRNAs w/seed AGCUGCC),miR-221-3p (and other miRNAs w/seed GCUACAU),miR-24-3p (and…
IPA_Analysis_260924_ESC vs RGC - 2024-09-26 11:48 am		sodium chloride	chemical - endogenous mammalian						0.000202	miR-140-5p (and other miRNAs w/seed AGUGGUU),miR-16-5p (and other miRNAs w/seed AGCAGCA),miR-17-5p (and other miRNAs w/seed AAAGUGC),miR-21-5p (and other miRNAs w/seed AGCUUAU),miR-221-3p (and other miRNAs w/seed GCUACAU)
IPA_Analysis_260924_ESC vs RGC - 2024-09-26 11:48 am		APC	enzyme						0.000207	miR-16-5p (and other miRNAs w/seed AGCAGCA),miR-17-5p (and other miRNAs w/seed AAAGUGC),miR-181a-5p (and other miRNAs w/seed ACAUUCA),miR-18a-5p (and other miRNAs w/seed AAGGUGC),miR-19b-3p (and other miRNAs w/seed GUGCAAA),miR-92a-3p (and other miRNAs w/seed AUUGCAC)
IPA_Analysis_260924_ESC vs RGC - 2024-09-26 11:48 am		perchlorate	chemical reagent						0.000213	miR-133a-3p (and other miRNAs w/seed UUGGUCC),miR-135a-5p (and other miRNAs w/seed AUGGCUU),miR-582-5p (miRNAs w/seed UACAGUU)
IPA_Analysis_260924_ESC vs RGC - 2024-09-26 11:48 am		FXR1	other						0.000237	miR-124-3p (and other miRNAs w/seed AAGGCAC),miR-9-5p (and other miRNAs w/seed CUUUGGU)
IPA_Analysis_260924_ESC vs RGC - 2024-09-26 11:48 am		FXR2	other						0.000237	miR-124-3p (and other miRNAs w/seed AAGGCAC),miR-9-5p (and other miRNAs w/seed CUUUGGU)
IPA_Analysis_260924_ESC vs RGC - 2024-09-26 11:48 am		Rmst	other						0.000237	miR-24-3p (and other miRNAs w/seed GGCUCAG),miR-27a-3p (and other miRNAs w/seed UCACAGU)
IPA_Analysis_260924_ESC vs RGC - 2024-09-26 11:48 am		meclofenamic acid ethyl ester	chemical reagent						0.000331	miR-24-3p (and other miRNAs w/seed GGCUCAG),miR-27a-3p (and other miRNAs w/seed UCACAGU)
IPA_Analysis_260924_ESC vs RGC - 2024-09-26 11:48 am		PKD1	ion channel						0.000345	miR-10a-5p (and other miRNAs w/seed ACCCUGU),miR-141-3p (and other miRNAs w/seed AACACUG),miR-182-5p (and other miRNAs w/seed UUGGCAA),miR-200b-3p (and other miRNAs w/seed AAUACUG),miR-30c-5p (and other miRNAs w/seed GUAAACA),miR-96-5p (and other miRNAs w/seed UUGGCAC)
IPA_Analysis_260924_ESC vs RGC - 2024-09-26 11:48 am		MTDH	transcription regulator						0.000675	miR-16-5p (and other miRNAs w/seed AGCAGCA),miR-182-5p (and other miRNAs w/seed UUGGCAA),miR-19b-3p (and other miRNAs w/seed GUGCAAA),miR-28-3p (and other miRNAs w/seed ACUAGAU),miR-340-5p (miRNAs w/seed UAUAAAG)
IPA_Analysis_260924_ESC vs RGC - 2024-09-26 11:48 am		UPF1	enzyme						0.000738	miR-126a-3p (and other miRNAs w/seed CGUACCG),miR-205-5p (and other miRNAs w/seed CCUUCAU),miR-29b-3p (and other miRNAs w/seed AGCACCA)
IPA_Analysis_260924_ESC vs RGC - 2024-09-26 11:48 am		promegestone	chemical drug						0.000827	let-7a-5p (and other miRNAs w/seed GAGGUAG),miR-17-5p (and other miRNAs w/seed AAAGUGC),miR-26a-5p (and other miRNAs w/seed UCAAGUA),miR-92a-3p (and other miRNAs w/seed AUUGCAC)	E2F1,E2F2,E2F3,TP53,promegestone
IPA_Analysis_260924_ESC vs RGC - 2024-09-26 11:48 am		LINC01234	other						0.000857	miR-27a-3p (and other miRNAs w/seed UCACAGU),miR-340-5p (miRNAs w/seed UAUAAAG)
IPA_Analysis_260924_ESC vs RGC - 2024-09-26 11:48 am		NF2	other						0.000895	miR-135a-5p (and other miRNAs w/seed AUGGCUU),miR-29b-3p (and other miRNAs w/seed AGCACCA),miR-9-5p (and other miRNAs w/seed CUUUGGU)
IPA_Analysis_260924_ESC vs RGC - 2024-09-26 11:48 am		resolvin D1	chemical - endogenous mammalian						0.00107	miR-142-3p (and other miRNAs w/seed GUAGUGU),miR-21-5p (and other miRNAs w/seed AGCUUAU),miR-291a-3p (and other miRNAs w/seed AAGUGCU)
IPA_Analysis_260924_ESC vs RGC - 2024-09-26 11:48 am		metribolone	chemical reagent						0.00114	let-7a-5p (and other miRNAs w/seed GAGGUAG),miR-100-5p (and other miRNAs w/seed ACCCGUA),miR-148a-3p (and other miRNAs w/seed CAGUGCA),miR-16-5p (and other miRNAs w/seed AGCAGCA),miR-17-5p (and other miRNAs w/seed AAAGUGC),miR-19b-3p (and other miRNAs w/seed GUGCAAA),miR-21-5p (and other miRNAs w/seed AGCUUAU),miR-29b-3p (and other miRNAs w/seed AGCACCA)
IPA_Analysis_260924_ESC vs RGC - 2024-09-26 11:48 am		XIST	other						0.00121	miR-124-3p (and other miRNAs w/seed AAGGCAC),miR-34a-5p (and other miRNAs w/seed GGCAGUG)
IPA_Analysis_260924_ESC vs RGC - 2024-09-26 11:48 am		DKC1125	chemical reagent						0.00141	miR-124-3p (and other miRNAs w/seed AAGGCAC),miR-92a-3p (and other miRNAs w/seed AUUGCAC)
IPA_Analysis_260924_ESC vs RGC - 2024-09-26 11:48 am		PVT1	other						0.00141	miR-148a-3p (and other miRNAs w/seed CAGUGCA),miR-30c-5p (and other miRNAs w/seed GUAAACA)
IPA_Analysis_260924_ESC vs RGC - 2024-09-26 11:48 am		aldosterone	chemical - endogenous mammalian						0.00141	miR-140-5p (and other miRNAs w/seed AGUGGUU),miR-16-5p (and other miRNAs w/seed AGCAGCA),miR-17-5p (and other miRNAs w/seed AAAGUGC),miR-21-5p (and other miRNAs w/seed AGCUUAU),miR-221-3p (and other miRNAs w/seed GCUACAU)
IPA_Analysis_260924_ESC vs RGC - 2024-09-26 11:48 am		CD274	transmembrane receptor						0.00178	miR-19b-3p (and other miRNAs w/seed GUGCAAA),miR-200b-3p (and other miRNAs w/seed AAUACUG),miR-21-5p (and other miRNAs w/seed AGCUUAU),miR-29b-3p (and other miRNAs w/seed AGCACCA)
IPA_Analysis_260924_ESC vs RGC - 2024-09-26 11:48 am		MYC	transcription regulator						0.00189	let-7a-5p (and other miRNAs w/seed GAGGUAG),miR-126a-3p (and other miRNAs w/seed CGUACCG),miR-141-3p (and other miRNAs w/seed AACACUG),miR-16-5p (and other miRNAs w/seed AGCAGCA),miR-17-5p (and other miRNAs w/seed AAAGUGC),miR-18a-5p (and other miRNAs w/seed AAGGUGC),miR-200b-3p (and other miRNAs w/seed AAUACUG),miR-24-3p (and other miRNAs w/seed GGCUCAG),miR-26a-5p (and other miRNAs w/seed UCAAG…	E2F1,E2F3,MYC,TP53
IPA_Analysis_260924_ESC vs RGC - 2024-09-26 11:48 am		methimazole	chemical drug						0.00191	miR-133a-3p (and other miRNAs w/seed UUGGUCC),miR-135a-5p (and other miRNAs w/seed AUGGCUU),miR-582-5p (miRNAs w/seed UACAGUU)
IPA_Analysis_260924_ESC vs RGC - 2024-09-26 11:48 am		PRMT1	enzyme						0.00194	miR-331-3p (miRNAs w/seed CCCCUGG),miR-374b-5p (and other miRNAs w/seed UAUAAUA),miR-423-5p (and other miRNAs w/seed GAGGGGC),miR-515-3p (and other miRNAs w/seed AGUGCCU)
IPA_Analysis_260924_ESC vs RGC - 2024-09-26 11:48 am		DLEU2	other						0.00209	miR-30c-5p (and other miRNAs w/seed GUAAACA),miR-503-3p (and other miRNAs w/seed GAGUAUU)
IPA_Analysis_260924_ESC vs RGC - 2024-09-26 11:48 am		TCF7L2	transcription regulator						0.00225	miR-126a-3p (and other miRNAs w/seed CGUACCG),miR-145-5p (and other miRNAs w/seed UCCAGUU),miR-30a-3p (and other miRNAs w/seed UUUCAGU),miR-532-5p (and other miRNAs w/seed AUGCCUU),miR-574-3p (miRNAs w/seed ACGCUCA),miR-660-5p (and other miRNAs w/seed ACCCAUU),miR-708-5p (and other miRNAs w/seed AGGAGCU)
IPA_Analysis_260924_ESC vs RGC - 2024-09-26 11:48 am		KCNQ1OT1	other						0.00234	miR-17-5p (and other miRNAs w/seed AAAGUGC),miR-421-3p (and other miRNAs w/seed UCAACAG)
IPA_Analysis_260924_ESC vs RGC - 2024-09-26 11:48 am		secondhand smoke	chemical toxicant						0.0026	let-7a-5p (and other miRNAs w/seed GAGGUAG),miR-26a-5p (and other miRNAs w/seed UCAAGUA),miR-30c-5p (and other miRNAs w/seed GUAAACA)
IPA_Analysis_260924_ESC vs RGC - 2024-09-26 11:48 am		NEAT1	other						0.00261	miR-34a-5p (and other miRNAs w/seed GGCAGUG),miR-374b-5p (and other miRNAs w/seed UAUAAUA)
IPA_Analysis_260924_ESC vs RGC - 2024-09-26 11:48 am		BCL2L1	other						0.00294	miR-181a-5p (and other miRNAs w/seed ACAUUCA),miR-361-5p (miRNAs w/seed UAUCAGA),miR-769-5p (miRNAs w/seed GAGACCU)
IPA_Analysis_260924_ESC vs RGC - 2024-09-26 11:48 am		PPP3CB	phosphatase						0.00319	miR-128-3p (and other miRNAs w/seed CACAGUG),miR-30c-5p (and other miRNAs w/seed GUAAACA)
IPA_Analysis_260924_ESC vs RGC - 2024-09-26 11:48 am		C-SRC (family)	group						0.00416	miR-17-5p (and other miRNAs w/seed AAAGUGC),miR-450a-5p (and other miRNAs w/seed UUUGCGA)
IPA_Analysis_260924_ESC vs RGC - 2024-09-26 11:48 am		VANGL1	other						0.00416	miR-124-3p (and other miRNAs w/seed AAGGCAC),miR-92a-3p (and other miRNAs w/seed AUUGCAC)
IPA_Analysis_260924_ESC vs RGC - 2024-09-26 11:48 am		MAP2K1/2	group						0.00442	let-7a-5p (and other miRNAs w/seed GAGGUAG),miR-17-5p (and other miRNAs w/seed AAAGUGC),miR-92a-3p (and other miRNAs w/seed AUUGCAC)
IPA_Analysis_260924_ESC vs RGC - 2024-09-26 11:48 am		DNA METHYLTRANSFERASE (family)	group						0.0045	miR-124-3p (and other miRNAs w/seed AAGGCAC),miR-296-5p (miRNAs w/seed GGGCCCC)
IPA_Analysis_260924_ESC vs RGC - 2024-09-26 11:48 am		zymosan A	biologic drug						0.0045	miR-21-5p (and other miRNAs w/seed AGCUUAU),miR-291a-3p (and other miRNAs w/seed AAGUGCU)
IPA_Analysis_260924_ESC vs RGC - 2024-09-26 11:48 am		androgen	chemical drug						0.00592	let-7a-5p (and other miRNAs w/seed GAGGUAG),miR-23a-3p (and other miRNAs w/seed UCACAUU),miR-30c-5p (and other miRNAs w/seed GUAAACA),miR-335-5p (and other miRNAs w/seed CAAGAGC)
IPA_Analysis_260924_ESC vs RGC - 2024-09-26 11:48 am		AGT	growth factor						0.0063	miR-129-5p (and other miRNAs w/seed UUUUUGC),miR-132-3p (and other miRNAs w/seed AACAGUC),miR-141-3p (and other miRNAs w/seed AACACUG),miR-194-5p (miRNAs w/seed GUAACAG),miR-200b-3p (and other miRNAs w/seed AAUACUG),miR-21-5p (and other miRNAs w/seed AGCUUAU),miR-29b-3p (and other miRNAs w/seed AGCACCA),miR-34a-5p (and other miRNAs w/seed GGCAGUG),miR-503-3p (and other miRNAs w/seed GAGUAUU),miR-…
IPA_Analysis_260924_ESC vs RGC - 2024-09-26 11:48 am		SDCBP	enzyme						0.00687	miR-181a-5p (and other miRNAs w/seed ACAUUCA),miR-425-5p (and other miRNAs w/seed AUGACAC)
IPA_Analysis_260924_ESC vs RGC - 2024-09-26 11:48 am		GSK503	chemical reagent						0.00801	miR-92a-3p (and other miRNAs w/seed AUUGCAC)
IPA_Analysis_260924_ESC vs RGC - 2024-09-26 11:48 am		LINC02389	other						0.00801	miR-7a-5p (and other miRNAs w/seed GGAAGAC)
IPA_Analysis_260924_ESC vs RGC - 2024-09-26 11:48 am		PINK1-AS	other						0.00801	miR-34a-5p (and other miRNAs w/seed GGCAGUG)
IPA_Analysis_260924_ESC vs RGC - 2024-09-26 11:48 am		TIS11 (family)	group						0.00801	miR-16-5p (and other miRNAs w/seed AGCAGCA)
IPA_Analysis_260924_ESC vs RGC - 2024-09-26 11:48 am		TRUB1	enzyme						0.00801	let-7a-5p (and other miRNAs w/seed GAGGUAG)
IPA_Analysis_260924_ESC vs RGC - 2024-09-26 11:48 am		CpG ODN 1826	chemical reagent						0.00853	miR-135a-5p (and other miRNAs w/seed AUGGCUU),miR-140-5p (and other miRNAs w/seed AGUGGUU),miR-455-5p (and other miRNAs w/seed AUGUGCC)
IPA_Analysis_260924_ESC vs RGC - 2024-09-26 11:48 am		cocaine	chemical drug						0.0093	miR-181a-5p (and other miRNAs w/seed ACAUUCA),miR-30c-5p (and other miRNAs w/seed GUAAACA),miR-324-5p (miRNAs w/seed GCAUCCC),miR-7a-5p (and other miRNAs w/seed GGAAGAC)
IPA_Analysis_260924_ESC vs RGC - 2024-09-26 11:48 am		4-(2-aminoethyl)benzenesulfonylfluoride	chemical - protease inhibitor						0.00969	let-7a-5p (and other miRNAs w/seed GAGGUAG),miR-100-5p (and other miRNAs w/seed ACCCGUA)
IPA_Analysis_260924_ESC vs RGC - 2024-09-26 11:48 am		TUG1	other						0.00969	miR-129-5p (and other miRNAs w/seed UUUUUGC),miR-145-5p (and other miRNAs w/seed UCCAGUU)
IPA_Analysis_260924_ESC vs RGC - 2024-09-26 11:48 am		cantharidin	chemical drug						0.0111	miR-132-3p (and other miRNAs w/seed AACAGUC),miR-181a-5p (and other miRNAs w/seed ACAUUCA),miR-221-3p (and other miRNAs w/seed GCUACAU),miR-27a-3p (and other miRNAs w/seed UCACAGU),miR-3065-5p (and other miRNAs w/seed CAACAAA),miR-423-3p (miRNAs w/seed GCUCGGU)
IPA_Analysis_260924_ESC vs RGC - 2024-09-26 11:48 am		BCDIN3D	enzyme						0.012	miR-145-5p (and other miRNAs w/seed UCCAGUU)
IPA_Analysis_260924_ESC vs RGC - 2024-09-26 11:48 am		BLOC1S5-TXNDC5	other						0.012	miR-30c-5p (and other miRNAs w/seed GUAAACA)
IPA_Analysis_260924_ESC vs RGC - 2024-09-26 11:48 am		CSNK1G1	kinase						0.012	miR-708-5p (and other miRNAs w/seed AGGAGCU)
IPA_Analysis_260924_ESC vs RGC - 2024-09-26 11:48 am		DDX43	enzyme						0.012	miR-186-5p (miRNAs w/seed AAAGAAU)
IPA_Analysis_260924_ESC vs RGC - 2024-09-26 11:48 am		FLVCR1-DT	other						0.012	miR-513c-5p (and other miRNAs w/seed UCUCAAG)
IPA_Analysis_260924_ESC vs RGC - 2024-09-26 11:48 am		FTX	other						0.012	miR-342-3p (miRNAs w/seed CUCACAC)
IPA_Analysis_260924_ESC vs RGC - 2024-09-26 11:48 am		GACAT3	other						0.012	miR-129-5p (and other miRNAs w/seed UUUUUGC)
IPA_Analysis_260924_ESC vs RGC - 2024-09-26 11:48 am		GBP1P1	other						0.012	miR-30c-5p (and other miRNAs w/seed GUAAACA)
IPA_Analysis_260924_ESC vs RGC - 2024-09-26 11:48 am		LINC00881	other						0.012	miR-29b-3p (and other miRNAs w/seed AGCACCA)
IPA_Analysis_260924_ESC vs RGC - 2024-09-26 11:48 am		LINC01833	other						0.012	miR-129-5p (and other miRNAs w/seed UUUUUGC)
IPA_Analysis_260924_ESC vs RGC - 2024-09-26 11:48 am		Meg3	other						0.012	miR-129-5p (and other miRNAs w/seed UUUUUGC)
IPA_Analysis_260924_ESC vs RGC - 2024-09-26 11:48 am		PELATON	other						0.012	miR-7a-5p (and other miRNAs w/seed GGAAGAC)
IPA_Analysis_260924_ESC vs RGC - 2024-09-26 11:48 am		PI3K P85 (family)	group						0.012	miR-149-5p (miRNAs w/seed CUGGCUC)
IPA_Analysis_260924_ESC vs RGC - 2024-09-26 11:48 am		SGMS1-AS1	other						0.012	miR-17-5p (and other miRNAs w/seed AAAGUGC)
IPA_Analysis_260924_ESC vs RGC - 2024-09-26 11:48 am		TSNAX	other						0.012	miR-181a-5p (and other miRNAs w/seed ACAUUCA)
IPA_Analysis_260924_ESC vs RGC - 2024-09-26 11:48 am		SERPINE2	other						0.0135	miR-186-5p (miRNAs w/seed AAAGAAU),miR-378a-3p (and other miRNAs w/seed CUGGACU)
IPA_Analysis_260924_ESC vs RGC - 2024-09-26 11:48 am		ACTA2-AS1	other						0.016	miR-378a-3p (and other miRNAs w/seed CUGGACU)
IPA_Analysis_260924_ESC vs RGC - 2024-09-26 11:48 am		FBXO7	enzyme						0.016	miR-96-5p (and other miRNAs w/seed UUGGCAC)
IPA_Analysis_260924_ESC vs RGC - 2024-09-26 11:48 am		SNHG17	other						0.016	miR-23a-3p (and other miRNAs w/seed UCACAUU)
IPA_Analysis_260924_ESC vs RGC - 2024-09-26 11:48 am		Snhg5	other						0.016	miR-205-5p (and other miRNAs w/seed CCUUCAU)
IPA_Analysis_260924_ESC vs RGC - 2024-09-26 11:48 am		TUT4	enzyme						0.016	let-7a-5p (and other miRNAs w/seed GAGGUAG)
IPA_Analysis_260924_ESC vs RGC - 2024-09-26 11:48 am		D-glucose	chemical - endogenous mammalian						0.0166	miR-103-3p (and other miRNAs w/seed GCAGCAU),miR-124-3p (and other miRNAs w/seed AAGGCAC),miR-16-5p (and other miRNAs w/seed AGCAGCA),miR-21-5p (and other miRNAs w/seed AGCUUAU),miR-30c-5p (and other miRNAs w/seed GUAAACA),miR-344a-5p (and other miRNAs w/seed CAGGCUC),miR-7a-5p (and other miRNAs w/seed GGAAGAC),miR-9-5p (and other miRNAs w/seed CUUUGGU)
IPA_Analysis_260924_ESC vs RGC - 2024-09-26 11:48 am		RAS	group						0.0175	miR-141-3p (and other miRNAs w/seed AACACUG),miR-200b-3p (and other miRNAs w/seed AAUACUG),miR-21-5p (and other miRNAs w/seed AGCUUAU)
IPA_Analysis_260924_ESC vs RGC - 2024-09-26 11:48 am		tamoxifen	chemical drug						0.0183	miR-141-3p (and other miRNAs w/seed AACACUG),miR-181a-5p (and other miRNAs w/seed ACAUUCA),miR-200b-3p (and other miRNAs w/seed AAUACUG),miR-26a-5p (and other miRNAs w/seed UCAAGUA),miR-27a-3p (and other miRNAs w/seed UCACAGU)
IPA_Analysis_260924_ESC vs RGC - 2024-09-26 11:48 am		CHMP2B	other						0.0199	miR-124-3p (and other miRNAs w/seed AAGGCAC)
IPA_Analysis_260924_ESC vs RGC - 2024-09-26 11:48 am		HOXA-AS3	other						0.0199	miR-218-5p (and other miRNAs w/seed UGUGCUU)
IPA_Analysis_260924_ESC vs RGC - 2024-09-26 11:48 am		LINC00667	other						0.0199	miR-200b-3p (and other miRNAs w/seed AAUACUG)
IPA_Analysis_260924_ESC vs RGC - 2024-09-26 11:48 am		LOC127814295	other						0.0199	miR-542-5p (miRNAs w/seed CGGGGAU)
IPA_Analysis_260924_ESC vs RGC - 2024-09-26 11:48 am		N-docosahexaenoylethanolamine	chemical - endogenous mammalian						0.0199	miR-21-5p (and other miRNAs w/seed AGCUUAU)
IPA_Analysis_260924_ESC vs RGC - 2024-09-26 11:48 am		PPP2R2C	phosphatase						0.0199	miR-27a-3p (and other miRNAs w/seed UCACAGU)
IPA_Analysis_260924_ESC vs RGC - 2024-09-26 11:48 am		RP11_770J14	other						0.0199	miR-124-3p (and other miRNAs w/seed AAGGCAC)
IPA_Analysis_260924_ESC vs RGC - 2024-09-26 11:48 am		UNC0638	chemical reagent						0.0199	miR-92a-3p (and other miRNAs w/seed AUUGCAC)
IPA_Analysis_260924_ESC vs RGC - 2024-09-26 11:48 am		XPO5	other						0.0199	let-7a-5p (and other miRNAs w/seed GAGGUAG)
IPA_Analysis_260924_ESC vs RGC - 2024-09-26 11:48 am		ginsenoside Rh2	chemical - endogenous non-mammalian						0.0199	miR-708-5p (and other miRNAs w/seed AGGAGCU)
IPA_Analysis_260924_ESC vs RGC - 2024-09-26 11:48 am		miR-718 (miRNAs w/seed UUCCGCC)	mature microrna						0.0199	let-7a-5p (and other miRNAs w/seed GAGGUAG)
IPA_Analysis_260924_ESC vs RGC - 2024-09-26 11:48 am		DGCR8	enzyme						0.0199	let-7a-5p (and other miRNAs w/seed GAGGUAG),miR-16-5p (and other miRNAs w/seed AGCAGCA)
IPA_Analysis_260924_ESC vs RGC - 2024-09-26 11:48 am		PNPT1	enzyme						0.0199	miR-17-5p (and other miRNAs w/seed AAAGUGC),miR-221-3p (and other miRNAs w/seed GCUACAU)
IPA_Analysis_260924_ESC vs RGC - 2024-09-26 11:48 am		SOX9	transcription regulator						0.0211	miR-140-5p (and other miRNAs w/seed AGUGGUU),miR-455-3p (miRNAs w/seed CAGUCCA),miR-455-5p (and other miRNAs w/seed AUGUGCC)
IPA_Analysis_260924_ESC vs RGC - 2024-09-26 11:48 am		YBX1	transcription regulator						0.0222	miR-1290 (miRNAs w/seed GGAUUUU),miR-210-3p (miRNAs w/seed UGUGCGU),miR-503-5p (miRNAs w/seed AGCAGCG)
IPA_Analysis_260924_ESC vs RGC - 2024-09-26 11:48 am		Dlx6os1	other						0.0238	miR-26a-5p (and other miRNAs w/seed UCAAGUA)
IPA_Analysis_260924_ESC vs RGC - 2024-09-26 11:48 am		GATA3-AS1	other						0.0238	miR-30c-5p (and other miRNAs w/seed GUAAACA)
IPA_Analysis_260924_ESC vs RGC - 2024-09-26 11:48 am		HCG18	other						0.0238	miR-141-3p (and other miRNAs w/seed AACACUG)
IPA_Analysis_260924_ESC vs RGC - 2024-09-26 11:48 am		LOC105374325	other						0.0238	miR-34a-5p (and other miRNAs w/seed GGCAGUG)
IPA_Analysis_260924_ESC vs RGC - 2024-09-26 11:48 am		SLU7	enzyme						0.0238	miR-92a-3p (and other miRNAs w/seed AUUGCAC)
IPA_Analysis_260924_ESC vs RGC - 2024-09-26 11:48 am		TGFB1	growth factor						0.0247	let-7a-5p (and other miRNAs w/seed GAGGUAG),miR-145-5p (and other miRNAs w/seed UCCAGUU),miR-17-5p (and other miRNAs w/seed AAAGUGC),miR-181a-1-3p (and other miRNAs w/seed CCAUCGA),miR-181a-2-3p (and other miRNAs w/seed CCACUGA),miR-181a-5p (and other miRNAs w/seed ACAUUCA),miR-18a-5p (and other miRNAs w/seed AAGGUGC),miR-21-5p (and other miRNAs w/seed AGCUUAU),miR-218-5p (and other miRNAs w/seed…
IPA_Analysis_260924_ESC vs RGC - 2024-09-26 11:48 am		GFI1	transcription regulator						0.0259	miR-21-5p (and other miRNAs w/seed AGCUUAU),miR-291a-3p (and other miRNAs w/seed AAGUGCU),miR-425-5p (and other miRNAs w/seed AUGACAC)
IPA_Analysis_260924_ESC vs RGC - 2024-09-26 11:48 am		BDNF-AS	other						0.0278	miR-9-5p (and other miRNAs w/seed CUUUGGU)
IPA_Analysis_260924_ESC vs RGC - 2024-09-26 11:48 am		DLX6-AS1	other						0.0278	miR-26a-5p (and other miRNAs w/seed UCAAGUA)
IPA_Analysis_260924_ESC vs RGC - 2024-09-26 11:48 am		KPNA4	other						0.0278	miR-145-5p (and other miRNAs w/seed UCCAGUU)
IPA_Analysis_260924_ESC vs RGC - 2024-09-26 11:48 am		MCM3AP-AS1	other						0.0278	miR-194-5p (miRNAs w/seed GUAACAG)
IPA_Analysis_260924_ESC vs RGC - 2024-09-26 11:48 am		NR2F1-AS1	other						0.0278	miR-29b-3p (and other miRNAs w/seed AGCACCA)
IPA_Analysis_260924_ESC vs RGC - 2024-09-26 11:48 am		Snhg16	other						0.0278	miR-455-3p (miRNAs w/seed CAGUCCA)
IPA_Analysis_260924_ESC vs RGC - 2024-09-26 11:48 am		TMEM161B-DT	other						0.0278	miR-23a-3p (and other miRNAs w/seed UCACAUU)
IPA_Analysis_260924_ESC vs RGC - 2024-09-26 11:48 am		TSN	other						0.0278	miR-181a-5p (and other miRNAs w/seed ACAUUCA)
IPA_Analysis_260924_ESC vs RGC - 2024-09-26 11:48 am		Cdr1os	other						0.0317	miR-7a-5p (and other miRNAs w/seed GGAAGAC)
IPA_Analysis_260924_ESC vs RGC - 2024-09-26 11:48 am		MACC1-AS1	other						0.0317	miR-145-5p (and other miRNAs w/seed UCCAGUU)
IPA_Analysis_260924_ESC vs RGC - 2024-09-26 11:48 am		N-methyl mesoporphyrin IX	chemical reagent						0.0317	let-7a-5p (and other miRNAs w/seed GAGGUAG)
IPA_Analysis_260924_ESC vs RGC - 2024-09-26 11:48 am		PYGO2	other						0.0317	miR-29b-3p (and other miRNAs w/seed AGCACCA)
IPA_Analysis_260924_ESC vs RGC - 2024-09-26 11:48 am		Snhg14	other						0.0317	miR-145-5p (and other miRNAs w/seed UCCAGUU)
IPA_Analysis_260924_ESC vs RGC - 2024-09-26 11:48 am		LIN28B	other						0.0331	let-7a-5p (and other miRNAs w/seed GAGGUAG),miR-34a-5p (and other miRNAs w/seed GGCAGUG)
IPA_Analysis_260924_ESC vs RGC - 2024-09-26 11:48 am		CDX2	transcription regulator						0.0345	miR-16-5p (and other miRNAs w/seed AGCAGCA),miR-183-5p (miRNAs w/seed AUGGCAC),miR-96-5p (and other miRNAs w/seed UUGGCAC)
IPA_Analysis_260924_ESC vs RGC - 2024-09-26 11:48 am		HOXD10	transcription regulator						0.0348	miR-133a-3p (and other miRNAs w/seed UUGGUCC),miR-7a-5p (and other miRNAs w/seed GGAAGAC)
IPA_Analysis_260924_ESC vs RGC - 2024-09-26 11:48 am		4930556M19Rik	other						0.0355	miR-27a-3p (and other miRNAs w/seed UCACAGU)
IPA_Analysis_260924_ESC vs RGC - 2024-09-26 11:48 am		BLACAT1	other						0.0355	miR-17-5p (and other miRNAs w/seed AAAGUGC)
IPA_Analysis_260924_ESC vs RGC - 2024-09-26 11:48 am		Oip5os1	other						0.0355	miR-7a-5p (and other miRNAs w/seed GGAAGAC)
IPA_Analysis_260924_ESC vs RGC - 2024-09-26 11:48 am		PRO-INFLAMMATORY CYTOKINE (family)	group						0.0384	miR-21-5p (and other miRNAs w/seed AGCUUAU),miR-34a-5p (and other miRNAs w/seed GGCAGUG)
IPA_Analysis_260924_ESC vs RGC - 2024-09-26 11:48 am		budesonide	chemical drug						0.0394	miR-140-5p (and other miRNAs w/seed AGUGGUU),miR-324-5p (miRNAs w/seed GCAUCCC),miR-342-3p (miRNAs w/seed CUCACAC),miR-361-5p (miRNAs w/seed UAUCAGA)
IPA_Analysis_260924_ESC vs RGC - 2024-09-26 11:48 am		PITHD1	other						0.0394	miR-21-5p (and other miRNAs w/seed AGCUUAU)
IPA_Analysis_260924_ESC vs RGC - 2024-09-26 11:48 am		somatostatin, trp(8)-	biologic drug						0.0394	miR-221-3p (and other miRNAs w/seed GCUACAU)
IPA_Analysis_260924_ESC vs RGC - 2024-09-26 11:48 am		RBL1	transcription regulator						0.0402	miR-141-3p (and other miRNAs w/seed AACACUG),miR-200b-3p (and other miRNAs w/seed AAUACUG)
IPA_Analysis_260924_ESC vs RGC - 2024-09-26 11:48 am		nilotinib	chemical drug						0.0428	miR-133a-3p (and other miRNAs w/seed UUGGUCC),miR-291a-3p (and other miRNAs w/seed AAGUGCU),miR-3605-3p (miRNAs w/seed CUCCGUG)
IPA_Analysis_260924_ESC vs RGC - 2024-09-26 11:48 am		ERP29	transporter						0.0433	miR-135a-5p (and other miRNAs w/seed AUGGCUU)
IPA_Analysis_260924_ESC vs RGC - 2024-09-26 11:48 am		HOTTIP	other						0.0433	miR-423-5p (and other miRNAs w/seed GAGGGGC)
IPA_Analysis_260924_ESC vs RGC - 2024-09-26 11:48 am		TRPM2-AS	other						0.0433	miR-22-3p (miRNAs w/seed AGCUGCC)
IPA_Analysis_260924_ESC vs RGC - 2024-09-26 11:48 am		butylhydroxybutylnitrosamine	chemical toxicant						0.0433	miR-141-3p (and other miRNAs w/seed AACACUG)
IPA_Analysis_260924_ESC vs RGC - 2024-09-26 11:48 am		FTO	enzyme						0.0459	miR-24-3p (and other miRNAs w/seed GGCUCAG),miR-27a-3p (and other miRNAs w/seed UCACAGU)
IPA_Analysis_260924_ESC vs RGC - 2024-09-26 11:48 am		FALEC	other						0.0471	miR-17-5p (and other miRNAs w/seed AAAGUGC)
IPA_Analysis_260924_ESC vs RGC - 2024-09-26 11:48 am		Meg3	other						0.0471	miR-129-5p (and other miRNAs w/seed UUUUUGC)
IPA_Analysis_260924_ESC vs RGC - 2024-09-26 11:48 am		SNHG12	other						0.0471	miR-218-5p (and other miRNAs w/seed UGUGCUU)
IPA_Analysis_260924_ESC vs RGC - 2024-09-26 11:48 am		terbutaline	chemical drug						0.0471	miR-132-3p (and other miRNAs w/seed AACAGUC)

## Sheet: Causal-Network-Analysis
Supplementary Table 4. Causal Networks for miRNA where found to be expresssed in either ESC-derived RGC or ESC (My Projects->Differentiated RGC->IPA_Analysis_260924_ESC vs RGC - 2024-09-26 11:48 am)
Master Regulator	Molecule Type	Depth	Predicted Activation State	Notes	Activation z-score	p-value of overlap	Network bias-corrected p-value	Participating regulators	Target molecules in dataset	Causal network	Target-connected regulators	Relationships Between Master Regulators(Increases/Downstream)	Relationships Between Master Regulators(Decreases/Downstream)	Relationships Between Master Regulators(Affects/Downstream)	Relationships Between Master Regulators(Increases/Upstream)	Relationships Between Master Regulators(Decreases/Upstream)	Relationships Between Master Regulators(Affects/Upstream)	Relationships Between Master Regulators(Increases/Both)	Relationships Between Master Regulators(Decreases/Both)	Relationships Between Master Regulators(Affects/Both)
AGO2	translation regulator	1			0	6.53e-58	0.0001	AGO2		45 (1)	1	DICER1,ESTROGEN RECEPTOR (family),RUNX1-RUNX1T1			D-glucose,FTO,mir-126 (includes others),mir-205 (includes others),mir-29 (includes others),SPI1	PPARA
Gnasas1	other	1			0	1.29e-34	0.0001	Gnasas1		21 (1)	1
DAZL	translation regulator	2			0	1.33e-34	0.0001	DAZL,DICER1		32 (2)	2	decitabine			DICER1,mir-29 (includes others)
LINC02575	other	1			0	4.22e-34	0.0001	LINC02575		24 (1)	1					mir-29 (includes others)
ALOX5	enzyme	1			0	1.13e-31	0.0001	ALOX5		31 (1)	1	AGT,CLEC4A,decitabine,RUNX1-RUNX1T1,sodium chloride,tetradecanoylphorbol acetate	CH-223191		BHLHE41,HAS2,mir-29 (includes others),MUC4,PPARA
EPHB6	kinase	1			0	3.8e-29	0.0001	EPHB6		19 (1)	1	decitabine				TGFB1
KHSRP	enzyme	2			0	3.8e-27	0.0001	DICER1,DROSHA,KHSRP		28 (3)	2				DICER1,DROSHA
5-fluorouracil	chemical drug	1			0	1.54e-26	0.0001	5-fluorouracil		27 (1)	1				CCNG1,hydrogen peroxide,mir-29 (includes others),MYC,PI3K (family),PLK3,SOX2-OT,TLR3,TP53,VDR	BCL2L1,E2F1,ITGB4,P70 S6K (family),RBL1,SSB,YBX1
DICER1	enzyme	1			0	2.79e-26	0.0001	DICER1		26 (1)	1	DAZL,KHSRP	AH 6809,cisplatin,ESTROGEN RECEPTOR (family)		AGO2,IGG1 (complex),mir-126 (includes others),mir-29 (includes others),PROS1,SPI1	CCNG1,CD44,D-glucose,ITGA4,KCNQ1OT1,MYC,PITX2,TGFB1,ZEB2
docetaxel	chemical drug	1			0	6.26e-25	0.0001	docetaxel		20 (1)	1				AURKA,CCNB1,CXCL11,hydrogen peroxide,mir-29 (includes others),MYC,TP53	BCL2L1,E2F1
PAX3-FOXO1	fusion gene/product	1			0	1.56e-23	0.0001	PAX3-FOXO1		24 (1)	1				BSG	AURKA,CCNG1,CD63,DYNC1H1,EDIL3,FOXO3,SDC1
calcifediol	chemical - endogenous mammalian	1			0	1.52e-21	0.0001	calcifediol		13 (1)	1	D-glucose			BGLAP,VDR	mir-205 (includes others),miR-205-5p (and other miRNAs w/seed CCUUCAU),TP53
hydroxyurea	chemical drug	1			0	4.8e-21	0.0001	hydroxyurea		18 (1)	1				CCNA2,CREB (family),E2F2,TP53	CCNB1,mir-29 (includes others)
DAZL	translation regulator	1			0	1.55e-20	0.0001	DAZL		12 (1)	1	decitabine			DICER1,mir-29 (includes others)
rimonabant	chemical drug	1			0	5.83e-19	0.0001	rimonabant		19 (1)	1				P70 S6K (family)	D-glucose,INSULIN (family),LDL (complex),mir-205 (includes others),miR-205-5p (and other miRNAs w/seed CCUUCAU),NTN1,TGFB1,TP53
sodium dichromate	chemical toxicant	1			0	1.73e-16	0.0001	sodium dichromate		13 (1)	1				JUN/JUNB/JUND (family)	SLC2A2
DROSHA	enzyme	1			0	2.22e-16	0.0001	DROSHA		10 (1)	1	KHSRP,trichostatin A
SSB	enzyme	2			0	4.28e-16	0.0001	SSB,TP53		35 (2)	2	sirolimus	5-fluorouracil,tetradecanoylphorbol acetate		mir-126 (includes others),mir-29 (includes others)	TP53
oxaliplatin	chemical drug	1			0	4.38e-16	0.0001	oxaliplatin		12 (1)	1				BCL2L1,MYC,TP53	mir-29 (includes others)
hydrogen peroxide	chemical - endogenous mammalian	1			0	1.64e-15	0.0001	hydrogen peroxide		22 (1)	1	5-fluorouracil,aldosterone,arsenic trioxide,cisplatin,cryptotanshinone,D-glucose,docetaxel,LDL (complex),sodium chloride,succinic acid,tamoxifen,tetradecanoylphorbol acetate,valproic acid	enalapril,HDL (complex),hydrogen sulfide,zinc chloride		4-hydroxynonenal,BSG,CALCINEURIN (complex),CCNA2,CD63,CREB (family),ELN,F2RL1,FBXO32,GLB1,HDC,IL32,INPP5D,KCNQ1OT1,MAP2K1/2 (family),MERTK,mitoxantrone,MYC,PLK3,PTN,RBL1,SGC (complex),SMAD2/3 (family),SOX9,TP53,TP53INP1,TUG1	APC,AURKA,BCL2L1,BGLAP,CCNB1,EPAS1,FOXO3,mir-126 (includes others),mir-29 (includes others),PRMT1,PXN,RBL2
vorinostat	chemical drug	1			0	4.12e-15	0.0001	vorinostat		18 (1)	1				mir-126 (includes others),NHERF1	AURKA,BCL2L1,CCNB1,HDAC3,MAP2K1/2 (family),MYC,RAD50,SMARCB1,SPI1,TP53
TP53INP1	other	2			0	9.7e-14	0.0001	SMAD2/3 (family),TP53,TP53INP1		32 (3)	2	cisplatin,E2F1,hydrogen peroxide	sirolimus			SMAD2/3 (family)
INSULIN (family)	group	1			0	8.11e-13	0.0001	INSULIN (family)		20 (1)	1	CREB (family),dapagliflozin,DL-fructose,E2F1,E2F2,potassium chloride	dexmedetomidine,LDL (complex),rimonabant,sirolimus		ARF6,BCKDHA,BCL2L1,CARTPT,CD44,CDX2,COL4A1,EPAS1,ERP29,MAP2K1/2 (family),NEU3,NUCB2,P70 S6K (family),PFKFB3,PI3K (family),PI3K P85 (family),PIK3CA,PPARA,PPP1R15A,SMAD5,SYNCRIP,TGFB1,TIE1,TYROSINE KINASE (family)	CBLB,FBXO32,FOXO3,GIT1,GSK3A,HDL (complex),mir-126 (includes others),PRO-INFLAMMATORY CYTOKINE (family),PXN,RBL1,RBL2,SLC2A2,TP53,VCL
E2F3	transcription regulator	1			0	1.47e-12	0.0001	E2F3		12 (1)	1	MYC,tetradecanoylphorbol acetate	decitabine,trichostatin A		CCNA2,E2F1,E2F2,PTN,RBL1	NEAT1,TP53
PARK7	enzyme	2			0	2.05e-12	0.0001	AKT (family),AKT1,BCL2L1,ERK1/2 (family),HIF1A,PARK7,PTEN,SMAD3,TP53		36 (9)	8	4-phenylbutyric acid,BAG1,D-glucose,TGFB1	androgen,miR-205-5p (and other miRNAs w/seed CCUUCAU)		BCL2L1
CCNB1	other	2			0	8.78e-12	0.0001	AKT (family),BCL2L1,CCNB1,PI3K (family),TP53		32 (5)	4	AGT,docetaxel,FOXO3,KDM4B,kynurenine,MYC,PPARA,SNHG11,TGFB1,VDR	4-hydroxynonenal,cisplatin,cucurbitacin B,D-glucose,HDAC3,HOXD10,hydrogen peroxide,hydroxyurea,N-methyl mesoporphyrin IX,nilotinib,RBL2,SPI1,vorinostat		PI3K (family),RIT1	BCL2L1
CCNA2	other	2			0	2.22e-11	0.0001	AKT (family),AKT1,CCNA2,CTNNB1,MAPK (family),RBL2,TP53		34 (7)	6	decitabine,E2F1,E2F2,E2F3,hydrogen peroxide,hydroxyurea,metribolone,MYC,trichostatin A	cucurbitacin B,ERVW-1,HOXD10,nilotinib,PPARA,RBL1,RPL23A,sirolimus,SMARCB1,SPI1,tamoxifen,tetradecanoylphorbol acetate,TGFB1,TOB1,TUSC7
SSB	enzyme	1			0	2.57e-11	0.0001	SSB		10 (1)	1	sirolimus	5-fluorouracil,tetradecanoylphorbol acetate		mir-126 (includes others),mir-29 (includes others)	TP53
spermine nitric oxide complex	chemical toxicant	2			0	2.62e-11	0.0001	RB1,spermine nitric oxide complex,TP53		29 (3)	2				TP53	BCL2L1
INK4 (family)	group	2			0	3.01e-11	0.0001	CDKN2A,INK4 (family),TP53		30 (3)	2				TP53
NOP53	other	2			0	3.52e-11	0.0001	NOP53,PTEN,TP53		30 (3)	2					TP53
PLK3	kinase	2			0	4.15e-11	0.0001	AKT1,BCL2L1,PLK3,PTEN,TP53		33 (5)	4	5-fluorouracil,cantharidin,cisplatin,hydrogen peroxide	D-glucose		TP53	BCL2L1
ERVW-1	other	2			0	4.7e-11	0.0001	ERVW-1,RB1,TP53		29 (3)	2		TGFB1		TP53	CCNA2
DNMT3L	transcription regulator	3			0	4.74e-11	0.0001	DNA METHYLTRANSFERASE (family),DNMT3A,DNMT3B,DNMT3L,PTEN,PTK2,TP53		32 (7)	5	SMARCB1
RPL23A	other	2			0	5.45e-11	0.0001	RB1,RPL23A,TP53		29 (3)	2					CCNA2,MYC,TP53
MCRS1	other	2			0	5.67e-11	0.0001	MCRS1,RB1,TP53		29 (3)	2				AURKA,GLB1,TP53
TWIST (family)	group	2			0	5.67e-11	0.0001	TP53,TWIST (family),TWIST1		29 (3)	2	TGFB1			ganglioside GD3	ESTROGEN RECEPTOR (family),TP53
zinc chloride	chemical reagent	2			0	6.91e-11	0.0001	RB1,TP53,zinc chloride		29 (3)	2				TP53	hydrogen peroxide
TP53 Tetramer:PTEN Gene	complex	2			0	8.08e-11	0.0001	PTEN,TP53,TP53 Tetramer:PTEN Gene		30 (3)	2
CCNG1	other	2			0	1.02e-10	0.0001	AKT (family),CCNG1,TP53		29 (3)	2	5-fluorouracil,acetaminophen,cisplatin	DICER1,PAX3-FOXO1
dichloroacetic acid	chemical drug	2			0	1.1e-10	0.0001	AKT (family),dichloroacetic acid,HIF1A,TP53		31 (4)	3				FOXO3,TP53	D-glucose
LINC01612	other	2			0	1.12e-10	0.0001	LINC01612,TP53,YBX1		28 (3)	2				TP53	MYC,YBX1
RAD50	enzyme	2			0	1.12e-10	0.0001	AKT (family),RAD50,TP53		29 (3)	2	cisplatin	vorinostat
SBF1	phosphatase	3			0	1.13e-10	0.0001	RAB28,RELA,SBF1,SUV39H1,TP53		29 (5)	2
S100A2	other	2			0	1.21e-10	0.0001	AKT (family),PI3K (family),S100A2,TP53		29 (4)	3	decitabine			KRT10,PI3K (family)
TERC	other	2			0	1.21e-10	0.0001	AKT (family),TERC,TP53		29 (3)	3	PARN,trichostatin A			TGFB1	TP53
PKN2	kinase	3			0	1.23e-10	0.0001	AKT1,AR,BCL2L1,CDKN2A,CTNNB1,DDIT3,DNMT1,HNF4A,JNK (family),NF2,PKD1,PKN2,POU5F1,PRKCZ,PTEN,RNA POLYMERASE III (complex),SMAD2/3 (family),SOX2,TCF7L2,TP53,TWIST1,UPF1,YBX1		52 (23)	20		fasudil		TP53
DREAM complex:E2F1 gene	complex	2			0	1.32e-10	0.0001	DREAM complex:E2F1 gene,E2F1,RBL2		15 (3)	2					E2F1
dapagliflozin	chemical drug	2			0	1.46e-10	0.0001	CREB (family),dapagliflozin,RELA,TP53		30 (4)	3				EPAS1,INSULIN (family)	CREB (family),D-glucose,GLB1,TGFB1,TP53
selenomethionine	chemical - endogenous mammalian	2			0	1.52e-10	0.0001	AKT (family),selenomethionine,TP53		29 (3)	2				TP53	P70 S6K (family)
PPP1CC	phosphatase	2			0	1.59e-10	0.0001	AKT1,PPP1CC,RB1,TP53		30 (4)	3	AURKA,SMARCB1	potassium chloride
SMARCB1	transcription regulator	2			0	2.04e-10	0.0001	CDKN2A,RB (family),SMARCB1,TP53		30 (4)	3		cisplatin,valproic acid,vorinostat		DNMT3L,GFI1,PPP1CC,PTN,SMAD5	AURKA,CCNA2,CD44,E2F1,MYC
BCKDHA	enzyme	2			0	2.1e-10	0.0001	AKT1,BCKDHA,TP53		28 (3)	2	acetaminophen,INSULIN (family),sirolimus,trimethyloxamine	4-phenylbutyric acid		MYC,TP53
CHCHD4	enzyme	2			0	2.46e-10	0.0001	CHCHD4,HIF1A,TP53		29 (3)	2					TP53
NUAK1	kinase	2			0	2.68e-10	0.0001	AKT (family),AKT1,NUAK1,TP53		30 (4)	3	TEAD4,TGFB1			TP53
SKIL	transcription regulator	3			0	2.7e-10	0.0001	AGT,AKT (family),AKT1,BCL2L1,CDKN2A,CTNNB1,ERBB2,HIF1A,HNF4A,IGF1R,MMP (family),MTOR,MYC,POU5F1,SKIL,SMAD2/3 (family),SMAD2/3/SMAD4 (complex),SOX9,STAT3,TGFB1,TP53		55 (21)	18	arsenic trioxide,CREB (family),PI3K (family),TGFB1	sirolimus		COL4A1,TP53,ZEB1
mitoxantrone	chemical drug	2			0	2.71e-10	0.0001	CDKN2A,IGF1R,mitoxantrone,NFKB (complex),TP53		32 (5)	4	hydrogen peroxide			ESTROGEN RECEPTOR (family),TP53
RUNX1-RUNX1T1	fusion gene/product	3			0	2.9e-10	0.0001	AKT1,CEBPA,FOXO3,MTOR,MYC,RUNX1,RUNX1-RUNX1T1,SPI1,SREBF1,STAT3,TP53		39 (11)	11				AGO2,ALOX5	SPI1
TP53	transcription regulator	1			0	3.08e-10	0.0001	TP53		27 (1)	1	5-fluorouracil,AGT,arsenic trioxide,BCKDHA,cantharidin,CHRNA7,cisplatin,cryptotanshinone,decitabine,delta-9-tetrahydrocannabinol,dichloroacetic acid,docetaxel,DYNC1H1,E2F2,ERVW-1,huaier extract granule,hydrogen peroxide,hydroxyurea,INK4 (family),LDL (complex),LINC01612,MCRS1,mitoxantrone,NUAK1,oxaliplatin,PKN2,PLK3,PP2/AG1879 tyrosine kinase inhibitor,PPP3CB,PRMT1,secondhand smoke,selenomethionin…	calcifediol,CHCHD4,CREB (family),dapagliflozin,dexmedetomidine,E2F3,FSH (complex),FTO,IL32,INSULIN (family),LINC-ROR,lithium,metribolone,MTDH,NOP53,PARN,PI3K (family),rimonabant,RPL23A,SDCBP,sirolimus,SSB,TERC,tetradecanoylphorbol acetate,TOB1,TWIST (family),vorinostat		COL4A1,GLB1,HAS2,HDAC3,MAP2K1/2 (family),NPR3,NTN1,PPP1R15A,PTN,PVT1,RBL1,RBL2,SEMA6A,SERPINE2,TINCR,TNFRSF1B,TUSC7,VCL,VDR	APC,BCL2L1,BGLAP,CD274,GSK3A,NTSR2,P70 S6K (family),PFKFB3,PIK3R5,PPARA,PRO-INFLAMMATORY CYTOKINE (family),SLC2A2,TJP1,WNT5B
acetaminophen	chemical drug	1			0	6.46e-10	0.0001	acetaminophen		12 (1)	1				4-hydroxynonenal,BCKDHA,CCNG1,TLR3	Gulo,mir-29 (includes others)
SPI1	transcription regulator	1			0	2.4e-09	0.0001	SPI1		11 (1)	1	AGO2,AGT,cantharidin,decitabine,DICER1,TGFB1,TGFBR (family),trichostatin A	IL32,mir-126 (includes others),RUNX1-RUNX1T1,valproic acid,vorinostat		GFI1,ITGA4	CCNA2,CCNB1,E2F1,E2F2,IGG1 (complex),MYC
HDAC1:RBL2:E2F4,E2F5:TFDP1,TFDP2; HDAC1:RBL1:E2F4:TFDP1,TFDP2:E2F1 gene	complex	2			0	2.7e-09	0.0001	E2F1,HDAC1:RBL2:E2F4,E2F5:TFDP1,TFDP2; HDAC1:RBL1:E2F4:TFDP1,TFDP2:E2F1 gene,RBL1,RBL2		15 (4)	3					E2F1
E2F1	transcription regulator	1			0	2.78e-09	0.0001	E2F1		13 (1)	1	AGT,cisplatin,E2F3,LIN28B,MECOM,promegestone,tetradecanoylphorbol acetate,ZEB2	3-deazaadenosine,5-fluorouracil,CTDSP1,docetaxel,DREAM complex:E2F1 gene,HDAC1:RBL2:E2F4,E2F5:TFDP1,TFDP2; HDAC1:RBL1:E2F4:TFDP1,TFDP2:E2F1 gene,HOXD10,PP2/AG1879 tyrosine kinase inhibitor,RBL2,sirolimus,SMARCB1,SPI1		AURKA,BGLAP,CCNA2,CD274,CD2AP,E2F2,FOXO3,HCG18,INSULIN (family),KLF10,MUC4,TP53INP1	BCL2L1,CD44,KRT10
E2F2	transcription regulator	1			0	3.07e-09	0.0001	E2F2		7 (1)	1	AGT,E2F1,E2F3,hydroxyurea,MYC	SPI1,TGFB1		CCNA2,INSULIN (family),TP53	GLB1
PARN	enzyme	1			0	1.83e-08	0.0001	PARN		5 (1)	1	TIS11 (family)			TERC	TP53
SMAD2/3 (family)	group	1			0	2.17e-08	0.0001	SMAD2/3 (family)		7 (1)	1	AGT,D-glucose,F2RL1,hydrogen peroxide,LIN28B,TGFB1,TGFBR (family)	decitabine,TP53INP1,trichostatin A		CD274,NODAL,PFKFB3	PPARA
4-phenylbutyric acid	chemical - endogenous mammalian	2			0	3.27e-08	0.0001	4-phenylbutyric acid,AKT (family),AKT1,cisplatin,decitabine,doxorubicin,etoposide,HDAC3,P38 MAPK (family),STAT3		33 (10)	9				cisplatin,decitabine,ERP29,MC4R,PARK7,TJP1	BCKDHA,D-glucose,HDAC3,P70 S6K (family)
delta-9-tetrahydrocannabinol	chemical drug	1			0	5.22e-08	0.0001	delta-9-tetrahydrocannabinol		7 (1)	1				TP53
TMEM8B	other	1			0	7.11e-08	0.0001	TMEM8B		5 (1)	1	cisplatin			mir-126 (includes others)	mir-205 (includes others),miR-205-5p (and other miRNAs w/seed CCUUCAU)
valproic acid	chemical drug	2			0	1.82e-07	0.0001	AKT1,AR,cisplatin,CREB (family),CTNNB1,ESTROGEN RECEPTOR (family),HDAC3,HIF1A,MTOR,P38 MAPK (family),valproic acid		32 (11)	11				BAG1,CD44,cisplatin,CREB (family),ESTROGEN RECEPTOR (family),hydrogen peroxide,PPP2R2C,ZEB1	androgen,BCL2L1,GSK3A,HDAC3,P70 S6K (family),PPARA,PXN,SMARCB1,SPI1,TGFB1
ibandronic acid	chemical drug	1			0	2.38e-07	0.0001	ibandronic acid		4 (1)	1				BGLAP
monocrotaline	chemical toxicant	1			0	6.29e-07	0.0001	monocrotaline		6 (1)	1					SMAD5
PPARA	ligand-dependent nuclear receptor	1			0	6.42e-07	0.0001	PPARA		12 (1)	1	ALOX5,CALCINEURIN (complex),FSH (complex),INSULIN (family),LDL (complex),MAP2K1/2 (family),PRMT1,PTN,tamoxifen,trichostatin A	15-epi-lipoxin A4,AGO2,cantharidin,CD44,SMAD2/3 (family),TP53,valproic acid,VDR		BCL2L1,CCNB1,CREB (family),HILPDA,MMD,TJP1,TYROSINE KINASE (family)	CCNA2,CD274,CD63,SAA (family)
GRHL3	transcription regulator	1			0	1.13e-06	0.0001	GRHL3		4 (1)	1	MYC				mir-29 (includes others)
decitabine	chemical drug	1			0	1.17e-06	0.0001	decitabine		16 (1)	1	4-phenylbutyric acid,trichostatin A			ALOX5,APC,CCNA2,CD44,DAZL,EPHB6,ESTROGEN RECEPTOR (family),FOXF2,GFI1,GLB1,ITGA4,mir-205 (includes others),miR-205-5p (and other miRNAs w/seed CCUUCAU),mir-29 (includes others),RGMA,S100A2,SPI1,TNFRSF1B,TP53,VCL	CHI3L1,DNA METHYLTRANSFERASE (family),E2F3,FTO,ILF3,LIN28B,MYC,PAK2,SMAD2/3 (family),XPO1,ZEB1
TNFSF12	cytokine	1			0	1.18e-06	0.0001	TNFSF12		7 (1)	1				BCL2L1,BST1,FBXO32,PXN,TNFRSF12A
RANBP1	other	1			0	3.46e-06	0.0001	RANBP1		3 (1)	1	LDL (complex),MYC,TEAD4
trichostatin A	chemical drug	1			0	4.3e-06	0.0001	trichostatin A		15 (1)	1				AGT,CCL7,CCNA2,CREB (family),decitabine,DROSHA,ESTROGEN RECEPTOR (family),FOXF2,mir-29 (includes others),MUC4,PPARA,SDC1,SPI1,TERC,TGFB1,TP53,VCL	BAG1,BCL2L1,E2F3,EPAS1,F2R,HDAC3,ILF3,LIN28B,MYC,PAK2,PRO-INFLAMMATORY CYTOKINE (family),SERPINE2,SMAD2/3 (family),SOX9,TNFRSF1B,XPO1,ZEB1
MTDH	transcription regulator	1			0	4.33e-06	0.0001	MTDH		5 (1)	1	FTX	cryptotanshinone,mir-126 (includes others),miR-126a-5p (and other miRNAs w/seed AUUAUUA)		PI3K (family)	TP53
Gulo	enzyme	1			0	5.18e-06	0.0001	Gulo		3 (1)	1		acetaminophen
exemestane	chemical drug	1			0	1.01e-05	0.0002	exemestane		3 (1)	1
dalfampridine	chemical drug	1			0	1.3e-05	0.0001	dalfampridine		5 (1)	1				PFKFB3	mir-29 (includes others)
AURKA	kinase	2			0	1.63e-05	0.0003	AKT1,AURKA,ERK1/2 (family),FOXO3,MYC,NF2,SDCBP		21 (7)	6	docetaxel,E2F1,MCRS1,PAK2	hydrogen peroxide,PAX3-FOXO1,RBL2,sirolimus,SMARCB1,tetradecanoylphorbol acetate,TGFB1,vorinostat		BCL2L1,MYC,NF2,PPP1CC,SDCBP,XIST	FOXO3
cisplatin	chemical drug	1			0	2.09e-05	0.0001	cisplatin		13 (1)	1	4-phenylbutyric acid,valproic acid			aldosterone,CCNG1,CD274,CD44,CDCP1,D-glucose,E2F1,FBXO32,GAS5,hydrogen peroxide,INPP5D,ITGB4,KDM4B,KRT10,mir-29 (includes others),MYC,NOX5,PAK2,PLK3,RAD50,SOX2-OT,SOX9,TGFB1,TMEM8B,TNFRSF12A,TNFRSF1B,TOB1,TP53,TP53INP1,VDR,YBX1,ZEB2	BCL2L1,CCNB1,DICER1,FOXO3,FTO,HDAC3,mir-126 (includes others),mir-205 (includes others),miR-205-5p (and other miRNAs w/seed CCUUCAU),NTN4,P70 S6K (family),PI3K (family),PIK3CA,SMARCB1
APC	enzyme	1			0	2.28e-05	0.0001	APC		6 (1)	1	decitabine,VDR,XAV939	CDCP1,hydrogen peroxide,TP53		CHRNA7,TJP1	CD274,CD44,FBXO32,FOXO3,MYC,TNFRSF12A,ZEB1
potassium chloride	chemical drug	1			0	2.69e-05	0.0001	potassium chloride		5 (1)	1				aldosterone,Cdr1os,CREB (family),INSULIN (family),MYC,PXN	NEAT1,P70 S6K (family),PPP1CC
cholesterol sulfate	chemical - endogenous mammalian	3			0	2.75e-05	0.007	AGT,AKT (family),AKT1,cholesterol sulfate,F2RL1,FOXO3,IGF1R,MMP (family),MMP7,MTOR,PI3K (family),PI3K P85 (family),PIK3CA,SERINE PROTEASE (family),TGF BETA (family),TGFB1		30 (16)	12					PIK3CA
ZSWIM8	other	1			0	2.76e-05	0.0001	ZSWIM8		3 (1)	1
trimethyloxamine	chemical - endogenous non-mammalian	1			0	2.76e-05	0.0001	trimethyloxamine		3 (1)	1				BCKDHA
lithium	chemical drug	1			0	3.52e-05	0.0001	lithium		5 (1)	1				BAG1,PRO-INFLAMMATORY CYTOKINE (family)	D-glucose,GSK3A,MYC,TP53
acarbose	chemical drug	1			0	4.1e-05	0.0001	acarbose		3 (1)	1				mir-205 (includes others)	D-glucose
tetradecanoylphorbol acetate	chemical drug	1			0	4.19e-05	0.0001	tetradecanoylphorbol acetate		15 (1)	1				AGT,ALOX5,BCL2L1,CD44,CDCP1,CREB (family),D-glucose,E2F1,E2F3,FOXO3,GATA3-AS1,HAS2,HDC,hydrogen peroxide,IL32,ITGA4,KRT10,MAP2K1/2 (family),mir-29 (includes others),MUC4,NOX5,P70 S6K (family),PLG,PPP1R15A,PRKAR2B,PRO-INFLAMMATORY CYTOKINE (family),PXN,SLC2A2,TACSTD2,TEAD4,TGFB1,TJP1,TNFRSF12A,TNFRSF1B,VDR,YBX1,ZEB1	aldosterone,AURKA,BGLAP,CCNA2,ESTROGEN RECEPTOR (family),ILF3,NEU3,NPR3,PI3K P85 (family),SDC1,SSB,TIE1,TP53
NHERF1	transporter	1			0	4.51e-05	0.0001	NHERF1		4 (1)	1	ESTROGEN RECEPTOR (family),vorinostat	tamoxifen			mir-126 (includes others),miR-126a-5p (and other miRNAs w/seed AUUAUUA)
sirolimus	chemical drug	1			0	5.98e-05	0.0001	sirolimus		11 (1)	1				BCKDHA,CREB (family),D-glucose,mir-126 (includes others),MYC,RYR1,SOX9,SSB,TGFB1	aldosterone,androgen,AURKA,BAG1,BCL2L1,BGLAP,CALCINEURIN (complex),CCNA2,CD274,DEPTOR,E2F1,FOXO3,INSULIN (family),MAP2K1/2 (family),P70 S6K (family),PI3K (family),PRMT1,SKIL,SLC2A2,TJP1,TP53,TP53INP1,VEGFD
DL-fructose	chemical - endogenous mammalian	3			0	6.4e-05	0.0185	AKT1,AR,CDKN2A,CTNNB1,D-glucose,DL-fructose,FOXO1,GCK,HIF1A,HNF4A,MYC,P38 MAPK (family),P70 S6K (family),SMAD2,SMAD3,SOX9,STAT3,TGF BETA (family),TGFB1		33 (19)	15				INSULIN (family),P70 S6K (family)
amodiaquine	chemical drug	3			0	7.64e-05	0.0013	AKT (family),amodiaquine,BSG,CTNNB1,CYP2D6,ERK1/2 (family),PKD1,RTN4,tamoxifen,TGFB1		25 (10)	7					BSG
enalapril	biologic drug	3			0	8.47e-05	0.0076	4-hydroxynonenal,ACE,AGT,AKT (family),AKT1,CDKN2A,enalapril,ERK1/2 (family),MYC,NFKB (complex),NOS (family),P38 MAPK (family),P70 S6K (family),SOD2,STAT3		27 (15)	10				MYC,SLC2A2,TNFRSF12A	AGT,COL4A1,hydrogen peroxide,P70 S6K (family),TGFB1
FBXO32	enzyme	3			0	8.88e-05	0.0149	AKT (family),APP,CALCINEURIN (complex),CALCINEURIN A (family),CDKN2A,CTNNB1,EEF1A1,FBXO32,ITGB4,MEF2C,MTOR,MYC,MYOD1,NFKB (complex),PPP3CB,PTEN,RB (family),TGF BETA (family),TLR4,YBX1		32 (20)	16	CBLB,cisplatin,D-glucose,FOXO3,hydrogen peroxide,TNFSF12	APC,clenbuterol,INSULIN (family),MYOC,PI3K (family),VDR		PXN	CALCINEURIN (complex)
MDPK67b	biologic drug	3			0	8.95e-05	0.0004	AKT (family),ERK1/2 (family),F2RL1,KALLIKREIN (family),KLK14,KLK4,KLK5,MAP2K1/2 (family),MDPK67b,SRC,TGFB1		20 (11)	6					KLK5
4-hydroxynonenal	chemical toxicant	1			0	0.0001	0.0001	4-hydroxynonenal		4 (1)	1	acetaminophen,aldosterone,hydrogen peroxide	PKD1		P70 S6K (family),TGFB1	BCL2L1,CCNB1
sodium chloride	chemical - endogenous mammalian	1			0	0.000111	0.0001	sodium chloride		5 (1)	1				ALOX5,hydrogen peroxide,MAP2K1/2 (family),TGFB1,VDR	SGC (complex),WNT5B
BSG	transporter	2			0	0.000115	0.0024	AKT (family),BSG,CTNNB1,ERK1/2 (family),PKD1,RB1,RTN4,TGFB1		24 (8)	7	AGT,hydrogen peroxide,PAX3-FOXO1,SNHG11	amodiaquine		BCL2L1,EPAS1,PKD1,PRO-INFLAMMATORY CYTOKINE (family)	PAK2,TJP1
CD44	other	2			0	0.000142	0.0148	AKT (family),AP1 (complex),CD44,EGFR,EP300,ERBB2,ERK1/2 (family),ESR1,MAPK (family),NF2,NFKB (complex),PIK3CA,RELA,SMAD3,SRC,TGFB1,TWIST1		29 (17)	17	AGT,CDCP1,CHI3L1,cisplatin,decitabine,F2R,FTO,HAS2,HOXD10,INSULIN (family),LIN28B,MYOC,SOX2-OT,SOX9,succinic acid,tetradecanoylphorbol acetate,TGFBR (family),TYROSINE KINASE (family),valproic acid,VDR	androgen,APC,arsenic trioxide,DICER1,E2F1,ESTROGEN RECEPTOR (family),FOXO3,SMARCB1,TNFRSF1B		CD274,CD63,CDX2,D-glucose,ITGA4,NF2,PFKFB3,ZEB1	PPARA
Akt inhibitor	chemical drug	1			0	0.000158	0.0002	Akt inhibitor		2 (1)	1
SEMG2	other	3			0	0.000171	0.0001	ERK1/2 (family),F2RL1,KLK14,KLK5,MAP2K1/2 (family),SEMG2,TGFB1		18 (7)	4				KLK5
cantharidin	chemical drug	1			0	0.000172	0.0002	cantharidin		6 (1)	1				PLEC,PLK3,PPP1R15A,SPI1,TP53,ZEB1	BCL2L1,PI3K P85 (family),PIK3CA,PPARA
SB 559457	chemical reagent	3			0	0.000176	0.0015	AKT (family),AKT1,AP1 (complex),CDKN2A,CREB (family),HIF1A,MYC,P70 S6K (family),RPS6KA (family),SB 559457		21 (10)	7				P70 S6K (family)
N-ethylmaleimide	chemical reagent	2			0	0.00018	0.0011	AKT (family),FOXO3,N-ethylmaleimide,PRMT1,TGFB1		21 (5)	4				FOXO3	P70 S6K (family),PRMT1,TGFB1
RBL1	transcription regulator	2			0	0.000203	0.0008	AKT (family),AKT1,FOXO3,MYC,RBL1		18 (5)	5	E2F3,hydrogen peroxide,TP53	5-fluorouracil,AGT,INSULIN (family),tamoxifen,TGFB1		FOXO3,KRT10	CCNA2,RBL2,ZEB1
DCN	other	2			0	0.000206	0.0032	AKT1,DCN,ERBB2,IGF1R,MTOR,STAT1,TGF BETA (family),TGFB1		24 (8)	7	aldosterone,D-glucose			P70 S6K (family)	SDC1
INTEGRIN (complex)	complex	2			0	0.00021	0.0097	AKT (family),AKT1,C-SRC (family),CREB (family),CTNNB1,EGFR,ERK1/2 (family),IGF1R,INTEGRIN (complex),ITGB4,MAP2K1/2 (family),MAPK (family),P38 MAPK (family),PTK2,SRC,TGFB1		26 (16)	15	VCL			C-SRC (family),CREB (family),MAP2K1/2 (family),MYC,PXN
perchlorate	chemical reagent	1			0	0.000213	0.0006	perchlorate		3 (1)	1
FXR1	other	1			0	0.000237	0.0007	FXR1		2 (1)	1		FXR2
FXR2	other	1			0	0.000237	0.0004	FXR2		2 (1)	1					FXR1
Rmst	other	1			0	0.000237	0.0001	Rmst		2 (1)	1		TGFB1
promegestone	chemical drug	1			0	0.000264	0.0001	promegestone		4 (1)	1				BCL2L1,E2F1,ESTROGEN RECEPTOR (family),MYC
PAK2	kinase	2			0	0.000284	0.0014	AKT (family),ERK1/2 (family),MYC,NF2,P38 MAPK (family),PAK2		19 (6)	5	cisplatin,TGFB1	BSG,decitabine,trichostatin A		AURKA,NF2,ZEB1,ZEB2
N,N-dimethylsphingosine	chemical reagent	2			0	0.000289	0.0006	AKT (family),AP1 (complex),CREB (family),ERK1/2 (family),LDL (complex),MAP2K1/2 (family),N,N-dimethylsphingosine,NFKB (complex),P38 MAPK (family)		16 (9)	8					CREB (family),LDL (complex),MAP2K1/2 (family)
secondhand smoke	chemical toxicant	1			0	0.000314	0.0001	secondhand smoke		3 (1)	1				TP53
meclofenamic acid ethyl ester	chemical reagent	1			0	0.000331	0.0002	meclofenamic acid ethyl ester		2 (1)	1					MYC
ferric chloride	chemical toxicant	2			0	0.000379	0.0003	DNA METHYLTRANSFERASE (family),ferric chloride,TGFB1		17 (3)	2				TGFB1	DNA METHYLTRANSFERASE (family)
PVT1	other	2			0	0.0004	0.0011	AKT (family),MYC,PI3K (family),PVT1,STAT3		18 (5)	5	TP53			PI3K (family)
inavolisib	chemical drug	2			0	0.00041	0.0001	inavolisib,PI3K (family),PIK3CA		5 (3)	2					PI3K (family),PIK3CA
metribolone	chemical reagent	2			0	0.000437	0.0055	AKT (family),AR,CREB (family),EP300,ERK1/2 (family),FOXO1,FOXO3,metribolone,PIK3CA,RB1		22 (10)	10				BCL2L1,CAMKK2,CCNA2,CREB (family),EAF2,MERTK,mir-29 (includes others),NQO2,PIK3CA,PJA2,PROS1,RGMA	FOXO3,ITGB4,TP53
metribolone	chemical reagent	1			0	0.000441	0.002	metribolone		8 (1)	1				BCL2L1,CAMKK2,CCNA2,CREB (family),EAF2,MERTK,mir-29 (includes others),NQO2,PIK3CA,PJA2,PROS1,RGMA	FOXO3,ITGB4,TP53
CTDSP1	phosphatase	2			0	0.000465	0.001	CTDSP1,MYC,TWIST1		14 (3)	2					E2F1,MYC
RUNX2:ZNF521:HDAC3	complex	3			0	0.000478	0.0118	AKT (family),HDAC3,HIF1A,MTOR,NFKB (complex),PTK2,RB1,RUNX2,RUNX2:ZNF521:HDAC3,TGFB1		24 (10)	8					BGLAP
PJA2	enzyme	3			0	0.000594	0.0001	AKT (family),BCL2L1,CREB (family),PJA2,PRKAR2A,RTN4		11 (6)	4	metribolone
F2R	G-protein coupled receptor	2			0	0.000594	0.013	AKT (family),AKT1,CREB (family),EGFR,ERBB2,ERK1/2 (family),F2R,MAPK (family),P38 MAPK (family),RELA,SRF,STAT3,TGFB1		25 (13)	12	AGT,PLG,TFLLR	dexmedetomidine,GFI1,tamoxifen,trichostatin A		CD44,CREB (family),PXN,TYROSINE KINASE (family)
P70 S6K (family)	group	2			0	0.000604	0.0045	AKT (family),AKT1,AP1 (complex),CDKN2A,HIF1A,MYC,P70 S6K (family)		19 (7)	6	4-hydroxynonenal,AGT,aldosterone,CD74-NRG1,clenbuterol,D-glucose,DCN,DL-fructose,HDAC3,INSULIN (family),rimonabant,SB 559457,TAS1R3,tetradecanoylphorbol acetate,TGFB1,TUG1	4-methyl umbelliferone-8-carbaldehyde,4-phenylbutyric acid,5-fluorouracil,arsenic trioxide,cisplatin,enalapril,MK2206,N-ethylmaleimide,PIK3CA,PKD1,potassium chloride,PP2/AG1879 tyrosine kinase inhibitor,selenomethionine,sirolimus,tamoxifen,TP53,valproic acid		MYC	GSK3A
NF2	other	1			0	0.000643	0.0003	NF2		3 (1)	1	AURKA,CD44,PAK2			mir-205 (includes others),mir-29 (includes others)	CD274,CDX2
CBLB	enzyme	2			0	0.00065	0.0142	AKT (family),CBLB,EGFR,ERK1/2 (family),FOXO3,JUN/JUNB/JUND (family),NFKB2,PTEN,RELA,SRC,TGFB1		23 (11)	10	CALCINEURIN (complex),EBF1	INSULIN (family),MERTK		FBXO32,FOXO3	JUN/JUNB/JUND (family),TGFB1
TYROSINE KINASE (family)	group	2			0	0.00066	0.0008	AKT (family),ERBB2,ERK1/2 (family),ESTROGEN RECEPTOR (family),NFKB (complex),PIK3CA,SRC,TRIM28,TYROSINE KINASE (family)		17 (9)	8	F2R,INSULIN (family),PPARA			CD44,ESTROGEN RECEPTOR (family),PIK3CA,PXN
rosmarinic acid	chemical - endogenous non-mammalian	2			0	0.00066	0.0007	DNA METHYLTRANSFERASE (family),ITK,rosmarinic acid,TGFB1		18 (4)	3					DNA METHYLTRANSFERASE (family),TGFB1
FBXL14	enzyme	2			0	0.000665	0.0011	FBXL14,MYC,TWIST1		14 (3)	2					MYC
Meg3	other	2			0	0.000694	0.0017	Meg3,MYC		13 (2)	2					MYC
perindoprilat	chemical drug	3			0	0.000695	0.0424	ACE,AGT,AKT (family),AKT1,APP,CD44,CREB (family),ERK1/2 (family),MMP9,MTOR,NFKB (complex),NOTCH1,P38 MAPK (family),perindoprilat,RELA,TGF BETA (family),TGFB1,TNF		29 (18)	15
UPF1	enzyme	1			0	0.000738	0.0012	UPF1		3 (1)	1					mir-126 (includes others),miR-126a-5p (and other miRNAs w/seed AUUAUUA),mir-205 (includes others),miR-205-5p (and other miRNAs w/seed CCUUCAU),mir-29 (includes others)
KLK5	peptidase	2			0	0.000815	0.0002	ERK1/2 (family),F2RL1,KLK5,MAP2K1/2 (family)		7 (4)	3	SEMG2	MDPK67b,VDR		F2RL1,MAP2K1/2 (family)
LINC01234	other	1			0	0.000857	0.0007	LINC01234		2 (1)	1
PIK3CA	kinase	1			0	0.000895	0.0002	PIK3CA		3 (1)	1	EBF1,INSULIN (family),metribolone,TYROSINE KINASE (family),YBX1	cantharidin,CD274,cholesterol sulfate,cisplatin,inavolisib,nilotinib		PI3K (family),PI3K P85 (family)	P70 S6K (family)
MK2206	chemical drug	2			0	0.000929	0.003	AKT (family),AKT1,CREB (family),CTNNB1,ERK1/2 (family),FOXO1,FOXO3,MK2206,MTOR,RB (family)		16 (10)	9				FOXO3,TJP1	CD274,CREB (family),EDIL3,FTO,MYC,P70 S6K (family),PFKFB3,TACSTD2
resolvin D1	chemical - endogenous mammalian	1			0	0.000952	0.0002	resolvin D1		3 (1)	1	MERTK			TGFB1
androgen	chemical drug	1			0	0.000952	0.0005	androgen		4 (1)	1		cryptotanshinone,sirolimus,valproic acid		EPS15,PXN,SOX9	CD44,DNA METHYLTRANSFERASE (family),MYC,PARK7
YL-13027	chemical drug	2			0	0.000953	0.0009	TGFB1,TGFBR1,YL-13027		16 (3)	2					TGFB1
MAP3K12	kinase	2			0	0.000966	0.0015	CREB (family),MAP3K12,MYC,P38 MAPK (family)		16 (4)	3		PKD1		CREB (family),MYC
galnon	chemical reagent	3			0	0.000972	0.0027	ADCY (family),AKT (family),CREB (family),ERK1/2 (family),galnon,RELA,tamoxifen,TH		15 (8)	5
XIST	other	1			0	0.00103	0.0015	XIST		2 (1)	1	AURKA
AMBRA1	other	2			0	0.00103	0.0021	AMBRA1,MYC,PTK2,RB (family),SMAD4		15 (5)	4					COL4A1,MYC
GSK3A	kinase	2			0	0.00106	0.0082	CD274,CTNNB1,GSK3A,MITF,MYC,NFKB (complex),STAT3		20 (7)	6	PP2/AG1879 tyrosine kinase inhibitor	AGT,INSULIN (family),IQGAP2,lithium,P70 S6K (family),TP53,valproic acid		CD274	FTO,MYC
PLG	peptidase	2			0	0.0011	0.0291	AKT (family),CREB (family),ERK1/2 (family),NFKB (complex),P38 MAPK (family),PLG,prostaglandin E2,PTK2,STAT1,STAT3,TGF BETA (family),TGFB1		24 (12)	11	tetradecanoylphorbol acetate	SERPINE2		CREB (family),EDNRB,F2R,MERTK,PRKAR2B,TGFB1
CALCINEURIN (complex)	complex	2			0	0.00111	0.0488	APP,CALCINEURIN (complex),CREB (family),CREB1,FOXO1,ITGB4,MYC,NFKB (complex),PPP3CB,RELA,STAT3,TLR4,YBX1		23 (13)	13	AGT,D-glucose,hydrogen peroxide,PPP3CB	FBXO32,FOXO3,PD 144795,sirolimus		CBLB,ITGB4,MAP2K1/2 (family),PPARA,RYR1	CCL7,CREB (family),EPS15,MYC,YBX1
aldosterone	chemical - endogenous mammalian	1			0	0.00113	0.0003	aldosterone		5 (1)	1	CAMKK2,cisplatin,LDL (complex),potassium chloride	Pick1,sirolimus,STO-609,tetradecanoylphorbol acetate		4-hydroxynonenal,BGLAP,D-glucose,DCN,ELN,hydrogen peroxide,P70 S6K (family),SOX9	CCL7,mir-29 (includes others)
ATAD5	enzyme	3			0	0.00127	0.0031	AKT (family),ATAD5,EP300,ID1,MYC,PCNA,WDR48		15 (7)	4				WDR48
KLF10	transcription regulator	3			0	0.00129	0.013	ALP (family),AR,CREB (family),ERK1/2 (family),KLF10,MTOR,SMAD2,STAT3,TGFB1,TGFBR1		22 (10)	7	D-glucose,E2F1,ESTROGEN RECEPTOR (family)	RBL2			BGLAP
EPAS1	transcription regulator	2			0	0.00133	0.0039	AKT (family),CTNNB1,EGFR,EPAS1,ERK1/2 (family),IGF1R,MYC		19 (7)	6	BSG,dapagliflozin,INSULIN (family),PFKFB3,Snhg5	hydrogen peroxide,TINCR,trichostatin A		CD274,CDCP1,GFI1,GLB1,HILPDA,MYC,NEAT1,NEU3,SEMA6A,TGFB1
PRMT1	enzyme	1			0	0.00136	0.0003	PRMT1		4 (1)	1	MYC	hydrogen peroxide,N-ethylmaleimide,sirolimus		CD274,PPARA,TP53,ZEB1,ZEB2	CXCL11
C-SRC (family)	group	2			0	0.00137	0.0075	AKT (family),C-SRC (family),EGFR,ERBB2,ERK1/2 (family),HNF4A,IGF1R,LATS2,MAP2K1/2 (family),MET,NFKB (complex),PI3K (family),STAT3		20 (13)	13	D-glucose,INTEGRIN (complex),LINC00662,SDCBP	PP2/AG1879 tyrosine kinase inhibitor		MAP2K1/2 (family),PI3K (family)
DKC1125	chemical reagent	1			0	0.00141	0.0027	DKC1125		2 (1)	1
PVT1	other	1			0	0.00141	0.0006	PVT1		2 (1)	1	TP53			PI3K (family)
HDL (complex)	complex	2			0	0.00141	0.03	AGT,AKT (family),AKT1,ERK1/2 (family),HDL (complex),LDL (complex),NFKB (complex),P38 MAPK (family),STAT3		21 (9)	8		INSULIN (family)			D-glucose,hydrogen peroxide,PI3K (family),PRO-INFLAMMATORY CYTOKINE (family)
CD274	transmembrane receptor	1			0	0.0015	0.0001	CD274		4 (1)	1	CD44,CHRNA7,cisplatin,CpG ODN 1826,E2F1,EPAS1,GATA3-AS1,GSK3A,IL32,lysophosphatidylinositol,MERTK,pevonedistat,PRMT1,SMAD2/3 (family),TLR3	APC,MK2206,NF2,PPARA,sirolimus,SOX9,TP53,XAV939		BCL2L1,mir-29 (includes others),succinic acid	IGG1 (complex),PIK3CA
chidamide	chemical drug	3			0	0.0015	0.0181	AKT (family),CDKN2A,chidamide,HDAC2,HDAC3,KLF4,MTOR,SMAD3,STAT1,TGFB1		21 (10)	7					BCL2L1,HDAC3,PI3K P85 (family)
STAT3-upregulated genes for nuclear proteins	group	2			0	0.00153	0.0107	FOS,FOXO1,FOXO3,HIF1A,MYC,SOX2,STAT3-upregulated genes for nuclear proteins,TWIST1,ZEB1		19 (9)	8
gemopatrilat	chemical drug	3			0	0.00159	0.0019	ACE,AGT,AKT1,gemopatrilat,IGF1R,MME		13 (6)	3
omapatrilat	chemical - protease inhibitor	3			0	0.00159	0.0019	ACE,AGT,AKT1,IGF1R,MME,omapatrilat		13 (6)	3
sampatrilat	chemical reagent	3			0	0.00159	0.0019	ACE,AGT,AKT1,IGF1R,MME,sampatrilat		13 (6)	3
thiorphan	chemical - protease inhibitor	3			0	0.00171	0.002	ACE,AGT,AKT1,IGF1R,MME,thiorphan		13 (6)	3
methimazole	chemical drug	1			0	0.00173	0.0032	methimazole		3 (1)	1					succinic acid
CHRNA7	transmembrane receptor	2			0	0.00174	0.0074	AKT (family),CHRNA7,ERK1/2 (family),MYC,P38 MAPK (family),STAT3		17 (6)	5	APC			CD274,TP53	MYC,TGFB1
TCF7L1/TCF7L2/LEF1:CTNNB1:MYC gene	complex	2			0	0.00175	0.0072	CTNNB1,MYC,TCF7L1/TCF7L2/LEF1:CTNNB1:MYC gene,TCF7L2		17 (4)	3				MYC
WDR48	other	2			0	0.00184	0.0037	AKT (family),ID1,MYC,WDR48		14 (4)	3	ATAD5			MYC
'canonical' WNT target genes:TCF/LEF:CTNNB1	complex	2			0	0.00187	0.0074	'canonical' WNT target genes:TCF/LEF:CTNNB1,CTNNB1,MYC,TCF7L2		17 (4)	3
GFI1 gene:CEBPA dimer	complex	3			0	0.00189	0.0153	CEBPA,ERK1/2 (family),FOXO3,GFI1,GFI1 gene:CEBPA dimer,MYC,NFKB (complex),RELA,SREBF1,STAT3		22 (10)	9				GFI1
TOB1	transcription regulator	2			0	0.00205	0.0058	CREB (family),ERBB2,ERK1/2 (family),IGF1R,MAP2K1/2 (family),RB1,SRC,TOB1		17 (8)	7	cisplatin			CREB (family),MAP2K1/2 (family)	BCL2L1,CCNA2,TP53
MYC	transcription regulator	1			0	0.00208	0.0041	MYC		12 (1)	1	5-fluorouracil,AGT,AURKA,BCKDHA,BLACAT1,CDCP1,cisplatin,CREB (family),docetaxel,enalapril,EPAS1,ESTROGEN RECEPTOR (family),FSH (complex),FTO,hydrogen peroxide,INTEGRIN (complex),KDM4B,LINC00662,MAP2K1/2 (family),MAP3K12,NTN4,oxaliplatin,P70 S6K (family),PDGFC,PI3K (family),potassium chloride,promegestone,SEMA6A,sirolimus,SNHG11,STAM,tamoxifen,TCF7L1/TCF7L2/LEF1:CTNNB1:MYC gene,TUG1,VANGL1,WDR48,Z…	AMBRA1,androgen,APC,arsenic trioxide,CALCINEURIN (complex),CHRNA7,CTDSP1,cucurbitacin B,decitabine,dexmedetomidine,DGCR8,DICER1,FBXL14,FOXO3,GAS5,GSK3A,LINC01612,lithium,meclofenamic acid ethyl ester,Meg3,MK2206,N-methyl mesoporphyrin IX,nilotinib,PKD1,PNPT1,RPL23A,SMARCB1,SPI1,trichostatin A,VDR,vorinostat		BAG1,CCNA2,CCNB1,E2F2,E2F3,GFI1,GRHL3,HAS2,IQGAP2,PFKFB3,PRMT1,PTN,RANBP1,RPL22,SNHG12,succinic acid,TEAD4,TNFRSF12A,UDP,XPO1	BCL2L1,COL4A1,CXCL11,mir-126 (includes others),mir-205 (includes others),mir-29 (includes others),SERPINE2,SLC2A2,TINCR
DLEU2	other	1			0	0.00209	0.0022	DLEU2		2 (1)	1	TGFB1
KCNQ1OT1	other	1			0	0.00234	0.0007	KCNQ1OT1		2 (1)	1	D-glucose,hydrogen peroxide	arsenic trioxide,DICER1
NEAT1	other	1			0	0.00234	0.0042	NEAT1		2 (1)	1	EPAS1	E2F3,potassium chloride
AGT	growth factor	1			0	0.00241	0.0017	AGT		11 (1)	1	deoxycorticosterone acetate/potassium chloride/sodium chloride,PP2/AG1879 tyrosine kinase inhibitor,tetradecanoylphorbol acetate,trichostatin A	enalapril,succinic acid,VDR		ALOX5,BSG,C1QTNF6,CALCINEURIN (complex),CCNB1,CD44,COL4A1,CREB (family),E2F1,E2F2,EDNRB,ELN,ESM1,F2R,GFI1,HAS2,ITGB4,MAP2K1/2 (family),MYC,NOX5,NPR3,P70 S6K (family),PDGFC,PFKFB3,PKD1,PPP3CB,PXN,RGMA,SERPINE2,SMAD2/3 (family),SOS2,SPI1,TGFB1,TNFRSF12A,TNFRSF1B,TP53,VCL,WNT5B,ZEB1	BCL2L1,CAV3,FOXO3,GSK3A,mir-29 (includes others),PTN,RBL1,RYR1,SEMA6A,TJP1,TUT4,ZEB2
TGFB1	growth factor	1			0	0.00243	0.0015	TGFB1		15 (1)	1	4-hydroxynonenal,5-N-ethylcarboxamido adenosine,AGT,cisplatin,EPAS1,ferric chloride,INSULIN (family),ITGA9,LDL (complex),PLG,resolvin D1,sirolimus,sodium chloride,TCR (family),TERC,tetradecanoylphorbol acetate,trichostatin A,TRPM2-AS	2-chloroadenosine,as605240,CBLB,CD2AP,CDX2,CHRNA7,dapagliflozin,DICER1,enalapril,EPHB6,fasudil,N-ethylmaleimide,rimonabant,rosmarinic acid,valproic acid,YL-13027		CCNB1,CREB (family),CUL5,DLEU2,ELN,F2RL1,FTO,INPP5D,KRT10,MACC1-AS1,MAP2K1/2 (family),MUC4,NEU3,NODAL,NR2F1-AS1,NUAK1,NUCB2,OPN3,P70 S6K (family),PAK2,PARK7,PITX2,PXN,SDC1,SERPINE2,SKIL,SMAD2/3 (family),SMAD5,Snhg16,SPI1,SYNCRIP,TGFBR (family),TNFRSF12A,TWIST (family),VCL,VDR,WNT5B,ZEB1,ZEB2	AURKA,BCL2L1,BGLAP,CCNA2,DEPTOR,DNA METHYLTRANSFERASE (family),E2F2,EDNRB,ERVW-1,GFI1,mir-29 (includes others),PNPT1,PRO-INFLAMMATORY CYTOKINE (family),RBL1,Rmst,TJP1
BCL2L1	other	1			0	0.0025	0.0004	BCL2L1		3 (1)	1	2-chloro-N(6)cyclopentyladenosine,AURKA,BAG1,BSG,CD274,clenbuterol,emetine,hydrogen sulfide,IL32,INSULIN (family),JUN/JUNB/JUND (family),LDL (complex),MECOM,metribolone,NTSR2,oxaliplatin,PARK7,PPARA,promegestone,tetradecanoylphorbol acetate,TNFRSF12A,TNFRSF1B,TNFSF12,VDR,YBX1	3-deazaadenosine,4-hydroxynonenal,5-fluorouracil,AGT,arsenic trioxide,cantharidin,CCNB1,chidamide,cisplatin,COL4A1,cryptotanshinone,cucurbitacin B,D-glucose,docetaxel,E2F1,hydrogen peroxide,MYC,nilotinib,Nrg1,pevonedistat,PLK3,sirolimus,spermine nitric oxide complex,tamoxifen,tetrandrine,TGFB1,TOB1,TP53,trichostatin A,valproic acid,vorinostat
O-1602	chemical reagent	2			0	0.00252	0.0005	AKT (family),CREB (family),ERK1/2 (family),O-1602		9 (4)	3				CREB (family)
TAS1R3	G-protein coupled receptor	2			0	0.00268	0.0009	AKT (family),CREB (family),ERK1/2 (family),TAS1R3		9 (4)	3		D-glucose		P70 S6K (family)	CREB (family)
PPP3CB	phosphatase	1			0	0.00289	0.0015	PPP3CB		2 (1)	1	AGT,D-glucose			CALCINEURIN (complex),TP53	CREB (family),FOXO3,RBL2
MAP2K1/2 (family)	group	1			0	0.00331	0.0002	MAP2K1/2 (family)		3 (1)	1	AGT,C-SRC (family),CALCINEURIN (complex),D-glucose,hydrogen peroxide,INSULIN (family),INTEGRIN (complex),KLK5,sodium chloride,tamoxifen,tetradecanoylphorbol acetate,TGFB1,TOB1,TP53	CF102,N,N-dimethylsphingosine,sirolimus,vorinostat		CHI3L1,MYC,PPARA	ELN
DNA METHYLTRANSFERASE (family)	group	1			0	0.0035	0.0033	DNA METHYLTRANSFERASE (family)		2 (1)	1	LDL (complex)	androgen,decitabine,ferric chloride,rosmarinic acid,TGFB1
C-SRC (family)	group	1			0	0.00382	0.0022	C-SRC (family)		2 (1)	1	D-glucose,INTEGRIN (complex),LINC00662,SDCBP	PP2/AG1879 tyrosine kinase inhibitor		MAP2K1/2 (family),PI3K (family)
lysophosphatidylinositol	chemical - endogenous mammalian	2			0	0.00391	0.0007	AKT (family),CREB (family),ERK1/2 (family),lysophosphatidylinositol,P38 MAPK (family)		10 (5)	4				CD274,CREB (family),TLR3
VANGL1	other	1			0	0.00416	0.003	VANGL1		2 (1)	1				MYC
zymosan A	biologic drug	1			0	0.00416	0.0019	zymosan A		2 (1)	1
aprindine	chemical drug	3			0	0.00457	0.0007	aprindine,CYP2D6,ERK1/2 (family),SCN5A,tamoxifen		7 (5)	2
cinaciguat	chemical drug	3			0	0.00486	0.0033	AKT (family),cinaciguat,CREB (family),ERK1/2 (family),RB1,RYR2,SGC (complex)		11 (7)	4				SGC (complex)
DTNBP1	other	2			0	0.00517	0.0015	CREB (family),DTNBP1,HDAC3		6 (3)	2				CREB (family),PI4K2A	HDAC3
MC4R	G-protein coupled receptor	2			0	0.00554	0.0051	AKT (family),CREB (family),ERK1/2 (family),MAPK (family),MC4R,NFKB (complex),P38 MAPK (family)		11 (7)	6	4-phenylbutyric acid			CREB (family)	D-glucose
papaverine	chemical drug	2			0	0.00604	0.0014	AKT (family),CREB (family),ERK1/2 (family),papaverine		9 (4)	3				CREB (family)
cetuximab	biologic drug	2			0	0.00645	0.0105	AKT (family),AKT1,cetuximab,EGFR,ERK1/2 (family),FOXO3,MAPK (family),TP73,YBX1		13 (9)	8				FOXO3	YBX1
tamoxifen	chemical drug	1			0	0.0068	0.0019	tamoxifen		5 (1)	1				CREB (family),D-glucose,FOXO3,hydrogen peroxide,MAP2K1/2 (family),MYC,PPARA,SDC3,TACSTD2,TP53,ZEB2	BCL2L1,CCNA2,DYNC1H1,ESTROGEN RECEPTOR (family),F2R,HAS2,NHERF1,P70 S6K (family),RBL1,SOX9,VDR
SDCBP	enzyme	1			0	0.00687	0.0019	SDCBP		2 (1)	1	AURKA			C-SRC (family),ITGB4,PI3K (family)	TJP1,TP53
CpG ODN 1826	chemical reagent	1			0	0.00704	0.0028	CpG ODN 1826		3 (1)	1				CD274	IGG1 (complex)
cocaine	chemical drug	1			0	0.00755	0.0094	cocaine		4 (1)	1				CARTPT,CREB (family),FOXO3,PITHD1
STO-609	chemical - kinase inhibitor	2			0	0.00772	0.0028	AKT (family),CREB (family),ERK1/2 (family),STO-609		9 (4)	3					aldosterone,CREB (family)
INHIBIN B (complex)	complex	3			0	0.00778	0.0054	ACTIVIN RECEPTOR TYPE 2 (family),AKT (family),ERK1/2 (family),FSH (complex),INHA,INHIBIN B (complex),NFKB (complex),PTK2,SMAD3,TGFBR3		11 (10)	6	FSH (complex)
PRKAR2B	kinase	2			0	0.00793	0.0028	AKT (family),CREB (family),PRKAR2B		7 (3)	2	FTO,PLG,tetradecanoylphorbol acetate			CREB (family),LDL/CHOLESTEROL (complex)
BCDIN3D	enzyme	1			0	0.00801	0.0106	BCDIN3D		1 (1)	1
GSK503	chemical reagent	1			0	0.00801	0.0151	GSK503		1 (1)	1
LINC02389	other	1			0	0.00801	0.0145	LINC02389		1 (1)	1
PINK1-AS	other	1			0	0.00801	0.0098	PINK1-AS		1 (1)	1
TIS11	group	1			0	0.00801	0.0086	TIS11 (family)		1 (1)	1				PARN
TRUB1	enzyme	1			0	0.00801	0.0076	TRUB1		1 (1)	1
RYR1	ion channel	2			0	0.00808	0.0026	AKT (family),CREB (family),RYR1		7 (3)	2	CALCINEURIN (complex),sirolimus	AGT		CREB (family),succinic acid
SLC2A2	transporter	2			0	0.00861	0.0025	AKT (family),CREB (family),SLC2A2		7 (3)	2	D-glucose,enalapril,HOTTIP,PKD1,PTN,somatostatin, trp(8)-,tetradecanoylphorbol acetate	FTO,INSULIN (family),MYC,sirolimus,sodium dichromate,TP53		CREB (family)
TUG1	other	1			0	0.0087	0.0027	TUG1		2 (1)	1	hydrogen peroxide			MYC,P70 S6K (family)
BAY 41-2272	chemical reagent	2			0	0.00876	0.0029	AKT (family),BAY 41-2272,CREB (family)		7 (3)	2				CREB (family),SGC (complex)
PTN	growth factor	2			0	0.00878	0.015	AKT (family),CTNNB1,ERK1/2 (family),MAPK (family),PTEN,PTN,RELA,SRC		14 (8)	8	E2F3,hydrogen peroxide,MYC,SMARCB1,TP53	AGT		GIT1,PPARA,SLC2A2,SOX9
PKD1	ion channel	1			0	0.00977	0.0173	PKD1		4 (1)	1	AGT,BSG			D-glucose,EDIL3,SLC2A2	4-hydroxynonenal,MAP3K12,MYC,Nrg1,P70 S6K (family),PITX2
arsenic trioxide	chemical drug	1			0	0.0101	0.0043	arsenic trioxide		4 (1)	1				CCL7,ERP29,ESTROGEN RECEPTOR (family),hydrogen peroxide,mir-29 (includes others),NQO2,SKIL,TP53	BCL2L1,CD44,KCNQ1OT1,MYC,P70 S6K (family),VDR
MUC13	other	2			0	0.0103	0.0066	AKT (family),ERBB2,ERK1/2 (family),MUC13,PTK2		10 (5)	4	YBX1
somatostatin, trp(8)-	biologic drug	3			0	0.0105	0.0216	ADCY (family),AKT (family),CREB (family),ERK1/2 (family),RELA,somatostatin, trp(8)-		12 (6)	5				SLC2A2
NODAL	growth factor	2			0	0.0109	0.0039	AKT (family),FOXO3,NODAL,SMAD3,TGFBR (family)		8 (5)	4	SMAD2/3 (family),TGFB1			FOXO3,TGFBR (family)
HDC	enzyme	2			0	0.0109	0.0031	CREB (family),ERK1/2 (family),HDC		6 (3)	2	hydrogen peroxide,MERTK,tetradecanoylphorbol acetate			CREB (family)
YBX1	transcription regulator	1			0	0.0109	0.0042	YBX1		3 (1)	1	cisplatin,tetradecanoylphorbol acetate	5-fluorouracil,CALCINEURIN (complex),cetuximab,D-glucose,FOXO3,LINC01612,tetrandrine		BCL2L1,MUC13,PIK3CA	BAG1,ESTROGEN RECEPTOR (family)
RIT1	enzyme	2			0	0.011	0.0026	AKT (family),CREB (family),P38 MAPK (family),RIT1		8 (4)	3	CCNB1			CREB (family)
wogonin	chemical - endogenous non-mammalian	2			0	0.0111	0.0184	AKT (family),HIF1A,NFKB (complex),P38 MAPK (family),PRO-INFLAMMATORY CYTOKINE (family),RELA,wogonin		13 (7)	6					PI3K (family),PRO-INFLAMMATORY CYTOKINE (family)
FSH (complex)	complex	1			0	0.0113	0.0062	FSH (complex)		4 (1)	1		VDR		CREB (family),EPS15,INHIBIN B (complex),MYC,NRG3,PPARA,SMAD5	TP53,VCL
fasudil	chemical drug	2			0	0.0115	0.006	fasudil,IL6,PRO-INFLAMMATORY CYTOKINE (family),RELA,TLR4		11 (5)	4					PKN2,PRO-INFLAMMATORY CYTOKINE (family),PXN,TGFB1
INPP5D	phosphatase	2			0	0.0116	0.0277	AKT (family),AKT1,ERK1/2 (family),INPP5D,MAPK (family),P38 MAPK (family),RB (family),RELA,SMAD3,STAT3,TLR4		14 (11)	10	cisplatin,EBF1,hydrogen peroxide,TGFB1,ZEB2	PP2/AG1879 tyrosine kinase inhibitor			GLB1
SERPINE2	other	1			0	0.0118	0.0016	SERPINE2		2 (1)	1	AGT,TGFB1,TP53	MYC,trichostatin A			PLG
BLOC1S5-TXNDC5	other	1			0	0.012	0.0148	BLOC1S5-TXNDC5		1 (1)	1
CSNK1G1	kinase	1			0	0.012	0.0159	CSNK1G1		1 (1)	1
DDX43	enzyme	1			0	0.012	0.0147	DDX43		1 (1)	1
FLVCR1-DT	other	1			0	0.012	0.011	FLVCR1-DT		1 (1)	1
FTX	other	1			0	0.012	0.022	FTX		1 (1)	1				MTDH
GACAT3	other	1			0	0.012	0.0214	GACAT3		1 (1)	1
GBP1P1	other	1			0	0.012	0.0115	GBP1P1		1 (1)	1
LINC00881	other	1			0	0.012	0.0086	LINC00881		1 (1)	1					mir-29 (includes others)
LINC01833	other	1			0	0.012	0.0228	LINC01833		1 (1)	1
Meg3	other	1			0	0.012	0.0217	Meg3		1 (1)	1
PELATON	other	1			0	0.012	0.019	PELATON		1 (1)	1
PI3K P85 (family)	group	1			0	0.012	0.0169	PI3K P85 (family)		1 (1)	1	FTO,INSULIN (family),PIK3CA	BAG1,cantharidin,chidamide,mir-126 (includes others),tetradecanoylphorbol acetate		PI3K (family)
SGMS1-AS1	other	1			0	0.012	0.0093	SGMS1-AS1		1 (1)	1
TUT4	enzyme	1			0	0.012	0.0076	TUT4		1 (1)	1		AGT
C1QTNF6	other	2			0	0.012	0.0053	AKT (family),C1QTNF6,ERK1/2 (family),P38 MAPK (family),RELA		9 (5)	4	AGT
BRL 26830	chemical drug	3			0	0.0124	0.0329	ADCY (family),ADRB3,AKT (family),BRL 26830,CREB (family),ERK1/2 (family),MAPK (family),P38 MAPK (family),RELA		12 (9)	6
NRG2	growth factor	2			0	0.0125	0.0131	AKT (family),ERBB2,ERK1/2 (family),NRG2,RB1		11 (5)	4
bicuculline	chemical - endogenous non-mammalian	2			0	0.0125	0.0077	AKT (family),bicuculline,CREB (family),ERK1/2 (family),NOTCH1		9 (5)	4				CREB (family),PFKFB3	mir-29 (includes others)
succinic acid	chemical - endogenous mammalian	3			0	0.0126	0.0424	CTNNB1,D-glucose,EGLN (family),EGLN2,EGLN3,HEXOKINASE (family),HIF1A,KLF2,RB (family),succinic acid		14 (10)	5	CD274,D-glucose,MYC,RYR1	LDL (complex),methimazole		CD44,hydrogen peroxide	AGT
3-iodothyronamine	chemical - endogenous mammalian	2			0	0.0129	0.0033	3-iodothyronamine,CREB (family),ERK1/2 (family)		6 (3)	2				CREB (family)
RO5256390	chemical reagent	2			0	0.0129	0.0033	CREB (family),ERK1/2 (family),RO5256390		6 (3)	2				CREB (family)
4-CMTB	chemical reagent	2			0	0.0131	0.0033	4-CMTB,CREB (family),ERK1/2 (family)		6 (3)	2				CREB (family)
OVGP1	other	2			0	0.0131	0.0033	CREB (family),ERK1/2 (family),OVGP1		6 (3)	2				CREB (family)
AH 6809	chemical reagent	2			0	0.0136	0.0048	AH 6809,AKT (family),CREB (family)		7 (3)	2					CREB (family),DICER1
GFI1	transcription regulator	1			0	0.0137	0.0074	GFI1		3 (1)	1	AGT,decitabine,EPAS1,GFI1 gene:CEBPA dimer,LIN28B,MYC,SMARCB1,SPI1	TGFB1			F2R
gallein	chemical reagent	2			0	0.0138	0.0032	CREB (family),gallein,PI3K (family)		6 (3)	2					CREB (family),PI3K (family)
NPR3	G-protein coupled receptor	2			0	0.0141	0.005	AKT (family),CREB (family),NPR3,P38 MAPK (family)		8 (4)	3	AGT,TP53	tetradecanoylphorbol acetate			CREB (family)
Pick1	other	1			0	0.0141	0.0199	Pick1		2 (1)	1				ELN,SOX9	aldosterone
CAMKK2	kinase	2			0	0.0146	0.0308	AKT (family),AKT1,CAMKK2,CREB (family),FOXO3,RB1,STAT3		13 (7)	6	metribolone	RBL2		aldosterone,CREB (family),D-glucose	FOXO3
kynurenine	chemical - endogenous mammalian	2			0	0.015	0.0184	AKT (family),CREB (family),ERK1/2 (family),IGF1R,kynurenine,PI3K (family),STAT1,STAT3		13 (8)	7				CCNB1,CREB (family),PI3K (family)
1-O-hexadecyl-2-N-methylcarbamol-sn-glycerol-3-phosphocholine	chemical - endogenous mammalian	2			0	0.015	0.0066	1-O-hexadecyl-2-N-methylcarbamol-sn-glycerol-3-phosphocholine,AKT (family),CREB (family)		7 (3)	2				CREB (family)
valproic acid	chemical drug	1			0	0.0151	0.0171	valproic acid		5 (1)	1				BAG1,CD44,cisplatin,CREB (family),ESTROGEN RECEPTOR (family),hydrogen peroxide,PPP2R2C,ZEB1	androgen,BCL2L1,GSK3A,HDAC3,P70 S6K (family),PPARA,PXN,SMARCB1,SPI1,TGFB1
EDNRB	G-protein coupled receptor	2			0	0.0152	0.012	AKT (family),AKT1,CREB (family),EDNRB,ERK1/2 (family),SRF		10 (6)	5	AGT,CHI3L1,LDL (complex),PLG	FOXO3,TGFB1		CREB (family)
OPN3	G-protein coupled receptor	2			0	0.0156	0.0132	CREB (family),ERK1/2 (family),INSR,MITF,OPN3,P38 MAPK (family)		10 (6)	5	TGFB1			CREB (family)
MUC4	other	2			0	0.0159	0.0291	AKT (family),EGFR,ERBB2,ERK1/2 (family),MUC4,NFKB (complex),PTK2,RB1		14 (8)	8	ALOX5,E2F1,tetradecanoylphorbol acetate,TGFB1,trichostatin A
PRO-INFLAMMATORY CYTOKINE (family)	group	1			0	0.016	0.0068	PRO-INFLAMMATORY CYTOKINE (family)		2 (1)	1	BSG,IL32,lithium,tetradecanoylphorbol acetate,TLR3	as605240,CARTPT,cryptotanshinone,dexmedetomidine,fasudil,HDL (complex),INSULIN (family),NTN1,tetrandrine,TGFB1,TP53,trichostatin A,VDR,wogonin
ACTA2-AS1	other	1			0	0.016	0.0178	ACTA2-AS1		1 (1)	1
FBXO7	enzyme	1			0	0.016	0.0315	FBXO7		1 (1)	1
NR2F1-AS1	other	1			0	0.016	0.015	NR2F1-AS1		1 (1)	1	TGFB1				mir-29 (includes others)
PPP2R2C	phosphatase	1			0	0.016	0.0142	PPP2R2C		1 (1)	1	valproic acid
SNHG17	other	1			0	0.016	0.0208	SNHG17		1 (1)	1
Snhg5	other	1			0	0.016	0.0153	Snhg5		1 (1)	1				EPAS1	mir-205 (includes others),miR-205-5p (and other miRNAs w/seed CCUUCAU)
TSN	other	1			0	0.016	0.0227	TSN		1 (1)	1
RBL1	transcription regulator	1			0	0.0166	0.0023	RBL1		2 (1)	1	E2F3,hydrogen peroxide,TP53	5-fluorouracil,AGT,INSULIN (family),tamoxifen,TGFB1		FOXO3,KRT10	CCNA2,RBL2,ZEB1
MYOC	other	2			0	0.0169	0.027	AKT (family),AKT1,ERBB2,ERK1/2 (family),FOXO3,MYOC		13 (6)	5				CD44	FBXO32,FOXO3
hesperetin	chemical drug	2			0	0.017	0.0174	AKT (family),CREB (family),ESTROGEN RECEPTOR (family),hesperetin		10 (4)	3				CREB (family),ESTROGEN RECEPTOR (family)
2'-(or-3')-O-(N-methylanthraniloyl)ATP	chemical reagent	3			0	0.0171	0.0149	2'-(or-3')-O-(N-methylanthraniloyl)ATP,ADCY1,ADCY5,AKT (family),CREB (family),ERK1/2 (family)		9 (6)	3
2'/3'-O-N-methylanthraniloyl-GTP-gamma-S	chemical reagent	3			0	0.0171	0.0149	2'/3'-O-N-methylanthraniloyl-GTP-gamma-S,ADCY1,ADCY5,AKT (family),CREB (family),ERK1/2 (family)		9 (6)	3
3'-(N-methylanthraniloyl)-2'-deoxy-ATP	chemical reagent	3			0	0.0171	0.0149	3'-(N-methylanthraniloyl)-2'-deoxy-ATP,ADCY1,ADCY5,AKT (family),CREB (family),ERK1/2 (family)		9 (6)	3
methylanthraniloyl guanosine triphosphate	chemical reagent	3			0	0.0171	0.0149	ADCY1,ADCY5,AKT (family),CREB (family),ERK1/2 (family),methylanthraniloyl guanosine triphosphate		9 (6)	3
NTN1	growth factor	2			0	0.0175	0.0109	AKT (family),CREB (family),ERK1/2 (family),NTN1		9 (4)	3	TNFRSF1B,TP53	rimonabant		CREB (family),ENAH	PRO-INFLAMMATORY CYTOKINE (family)
CDX2	transcription regulator	1			0	0.0175	0.0255	CDX2		3 (1)	1	CD44,INSULIN (family),PI3K (family)	NF2,RBL2,SOX9		ITGB4,mir-29 (includes others)	TGFB1
3-deazaadenosine	chemical reagent	2			0	0.0176	0.0085	3-deazaadenosine,AKT (family),ERK1/2 (family),NFKB (complex),RB (family),RELA		10 (6)	5					BCL2L1,E2F1
dexmedetomidine	chemical drug	2			0	0.0177	0.0149	AKT (family),CREB (family),dexmedetomidine,ERK1/2 (family),P38 MAPK (family)		10 (5)	4				CREB (family),D-glucose	COL4A1,F2R,INSULIN (family),ITGB4,MYC,PRO-INFLAMMATORY CYTOKINE (family),TP53
CREB (family)	group	1			0	0.0179	0.012	CREB (family)		4 (1)	1	1-O-hexadecyl-2-N-methylcarbamol-sn-glycerol-3-phosphocholine,3-iodothyronamine,4-CMTB,AGT,BAY 41-2272,bicuculline,CAMKK2,cocaine,dexmedetomidine,DTNBP1,EDNRB,F2R,FSH (complex),HDC,hesperetin,hydrogen peroxide,hydroxyurea,INTEGRIN (complex),kynurenine,LDL (complex),lysophosphatidylinositol,MAP3K12,MC4R,metribolone,NTN1,O-1602,OPN3,OVGP1,papaverine,PI3K (family),PLG,potassium chloride,PPARA,PRKAR2…	AH 6809,CALCINEURIN (complex),D-glucose,dapagliflozin,gallein,MK2206,N,N-dimethylsphingosine,NPR3,PPP3CB,STO-609,TAS1R3		DLX6-AS1,Dlx6os1,INSULIN (family),MYC,SKIL	TP53
PNPT1	enzyme	1			0	0.0179	0.0094	PNPT1		2 (1)	1		TGFB1			MYC
Nrg1	growth factor	2			0	0.0183	0.0238	AKT (family),AKT1,ERBB2,ERK1/2 (family),FOXO1,Nrg1		11 (6)	5		PKD1			BCL2L1
SOX9	transcription regulator	1			0	0.0185	0.0186	SOX9		3 (1)	1	aldosterone,androgen,cisplatin,D-glucose,FOXO3,hydrogen peroxide,MECOM,Pick1,PTN,sirolimus	tamoxifen,trichostatin A		CD44,TEAD4	CD274,CDX2
DYNC1H1	peptidase	2			0	0.0198	0.0054	AKT (family),DYNC1H1,F2RL1		5 (3)	2	TUSC7	PAX3-FOXO1,tamoxifen		F2RL1,TP53
HOXA-AS3	other	1			0	0.0199	0.017	HOXA-AS3		1 (1)	1	LDL (complex)
LINC00667	other	1			0	0.0199	0.0194	LINC00667		1 (1)	1
LOC127814295	other	1			0	0.0199	0.009	LOC127814295		1 (1)	1
N-docosahexaenoylethanolamine	chemical - endogenous mammalian	1			0	0.0199	0.0101	N-docosahexaenoylethanolamine		1 (1)	1
RP11_770J14	other	1			0	0.0199	0.0198	RP11_770J14		1 (1)	1
UNC0638	chemical reagent	1			0	0.0199	0.0351	UNC0638		1 (1)	1
ginsenoside Rh2	chemical - endogenous non-mammalian	1			0	0.0199	0.0238	ginsenoside Rh2		1 (1)	1
miR-718 (miRNAs w/seed UUCCGCC)	mature microRNA	1			0	0.0199	0.0096	miR-718 (miRNAs w/seed UUCCGCC)		1 (1)	1
DGCR8	enzyme	1			0	0.0199	0.0093	DGCR8		2 (1)	1					MYC
PROLYL HYDROXYLASE (family)	group	3			0	0.0202	0.042	CTNNB1,EGLN1,EGLN2,EGLN3,ERK1/2 (family),HIF1A,KLF2,P38 MAPK (family),P4HTM,PROLYL HYDROXYLASE (family),RB (family),SMAD3		12 (12)	7
VDR	transcription regulator	2			0	0.0203	0.0242	CTNNB1,FOXO3,NFKB (complex),RELA,SMAD3,VDR,vitamin D		13 (7)	6	5-fluorouracil,5-N-ethylcarboxamido adenosine,calcifediol,cisplatin,clenbuterol,sodium chloride,tetradecanoylphorbol acetate,TGFB1,TP53	arsenic trioxide,deoxycorticosterone acetate/potassium chloride/sodium chloride,tamoxifen		APC,BCL2L1,BGLAP,CCNB1,CD44,COL4A1,FOXO3,TJP1,VCL	AGT,D-glucose,FBXO32,FSH (complex),JUN/JUNB/JUND (family),KLK5,MYC,PPARA,PRO-INFLAMMATORY CYTOKINE (family)
F2RL1	G-protein coupled receptor	1			0	0.0206	0.0015	F2RL1		2 (1)	1	DYNC1H1,hydrogen peroxide,KLK5,TGFB1			SMAD2/3 (family)
D-glucose	chemical - endogenous mammalian	1			0	0.0211	0.0122	D-glucose		7 (1)	1	AGO2,aldosterone,CAMKK2,CARTPT,CD44,cisplatin,dexmedetomidine,pevonedistat,PKD1,sirolimus,tamoxifen,tetradecanoylphorbol acetate	4-phenylbutyric acid,acarbose,BAG1,BGLAP,dapagliflozin,DICER1,dichloroacetic acid,HDL (complex),HOTTIP,lithium,MC4R,NUCB2,rimonabant,VDR,venlafaxine		C-SRC (family),calcifediol,CALCINEURIN (complex),COL4A1,DCN,FBXO32,FTO,HDAC3,hydrogen peroxide,KCNQ1OT1,KLF10,MAP2K1/2 (family),mir-29 (includes others),P70 S6K (family),PARK7,PFKFB3,PI3K (family),PPP3CB,PXN,SLC2A2,SMAD2/3 (family),SOS2,SOX9,succinic acid,VCL	4930556M19Rik,BCL2L1,CCNB1,CREB (family),hydrogen sulfide,mir-126 (includes others),PLK3,TAS1R3,YBX1
HDAC3	transcription regulator	1			0	0.0235	0.0088	HDAC3		2 (1)	1	D-glucose,TP53	4-phenylbutyric acid,chidamide,cisplatin,DTNBP1,trichostatin A,valproic acid,vorinostat		P70 S6K (family)	CCNB1
Dlx6os1	other	1			0	0.0238	0.0265	Dlx6os1		1 (1)	1	CREB (family)
GATA3-AS1	other	1			0	0.0238	0.0217	GATA3-AS1		1 (1)	1	tetradecanoylphorbol acetate			CD274
HCG18	other	1			0	0.0238	0.027	HCG18		1 (1)	1	E2F1
LOC105374325	other	1			0	0.0238	0.024	LOC105374325		1 (1)	1
SLU7	enzyme	1			0	0.0238	0.0202	SLU7		1 (1)	1
TMEM116	other	2			0	0.0243	0.0108	AKT (family),FOXO3,TMEM116		6 (3)	2					FOXO3
SDC1	enzyme	2			0	0.0246	0.0253	AKT (family),AKT1,ERK1/2 (family),IGF1R,ITGB4,MET,SDC1		10 (7)	6	TGFB1,trichostatin A	DCN,PAX3-FOXO1,tetradecanoylphorbol acetate		IGG1 (complex),ITGB4
deoxycorticosterone acetate/potassium chloride/sodium chloride	chemical reagent	2			0	0.0246	0.0091	AKT (family),deoxycorticosterone acetate/potassium chloride/sodium chloride,ERK1/2 (family),RELA		8 (4)	3				AGT	VDR
TNFRSF12A	transmembrane receptor	2			0	0.0251	0.0255	AKT (family),FOXO3,NFKB (complex),RELA,SRF,TNFRSF12A		10 (6)	5	AGT,cisplatin,enalapril,MYC,tetradecanoylphorbol acetate,TGFB1,TNFSF12	APC,ILF3		BCL2L1,FOXO3
PI4K2A	kinase	2			0	0.0252	0.0206	AKT (family),ERBB2,PI4K2A		8 (3)	2	DTNBP1
NQO2	enzyme	2			0	0.0255	0.0154	AKT (family),ERK1/2 (family),NFKB (complex),NQO2,P38 MAPK (family),RELA		10 (6)	5	arsenic trioxide,metribolone	nilotinib
NRG3	growth factor	2			0	0.0255	0.0185	AKT (family),ERBB2,ERK1/2 (family),NRG3		9 (4)	3	FSH (complex)
TEAD4	transcription regulator	2			0	0.0259	0.0108	AKT (family),PI3K (family),RELA,TEAD4		7 (4)	3	MYC,SOX9,tetradecanoylphorbol acetate	RBL2		NUAK1,PI3K (family),RANBP1
STAM	other	2			0	0.0262	0.0136	AKT (family),ERK1/2 (family),P38 MAPK (family),PTK2,STAM		7 (5)	4		nilotinib		MYC	DEPTOR
AEE 788	chemical drug	2			0	0.0266	0.035	AEE 788,AKT (family),EGFR,ERBB2,IGF1R,MAPK (family),MET		11 (7)	6
4-methyl umbelliferone-8-carbaldehyde	chemical reagent	2			0	0.0269	0.0123	4-methyl umbelliferone-8-carbaldehyde,AKT (family),ERK1/2 (family),HIF1A,P38 MAPK (family)		9 (5)	4					P70 S6K (family)
NOX5	ion channel	2			0	0.0269	0.0141	AKT (family),ERK1/2 (family),NOX5,P38 MAPK (family),RELA		9 (5)	4	AGT,cisplatin,tetradecanoylphorbol acetate
myristoylated protein kinase A inhibitor 14-22 amide	chemical - kinase inhibitor	2			0	0.027	0.0092	ERK1/2 (family),ESTROGEN RECEPTOR (family),myristoylated protein kinase A inhibitor 14-22 amide,RELA		8 (4)	3					ESTROGEN RECEPTOR (family)
IL32	cytokine	2			0	0.0272	0.0248	AKT (family),CEBPA,EP300,ERK1/2 (family),IL32,MET,NFKB (complex),P38 MAPK (family)		11 (8)	7	hydrogen peroxide,mir-205 (includes others),tetradecanoylphorbol acetate	PP2/AG1879 tyrosine kinase inhibitor		BCL2L1,CD274,PRO-INFLAMMATORY CYTOKINE (family)	SPI1,TP53
CUL5	ion channel	2			0	0.0276	0.034	AKT (family),CUL5,EGFR,ERBB2,MAPK (family),RELA		11 (6)	5	TGFB1
4-vinyl-1-cyclohexene dioxide	chemical toxicant	2			0	0.0276	0.0126	4-vinyl-1-cyclohexene dioxide,AKT (family),FOXO3		6 (3)	2				FOXO3
BDNF-AS	other	1			0	0.0278	0.0269	BDNF-AS		1 (1)	1
DLX6-AS1	other	1			0	0.0278	0.0235	DLX6-AS1		1 (1)	1	CREB (family)
KPNA4	other	1			0	0.0278	0.0264	KPNA4		1 (1)	1
MCM3AP-AS1	other	1			0	0.0278	0.0274	MCM3AP-AS1		1 (1)	1
Snhg16	other	1			0	0.0278	0.0174	Snhg16		1 (1)	1	TGFB1
TMEM161B-DT	other	1			0	0.0278	0.0289	TMEM161B-DT		1 (1)	1
5-N-ethylcarboxamido adenosine	chemical reagent	2			0	0.0295	0.0394	5-N-ethylcarboxamido adenosine,AKT (family),ERK1/2 (family),NFKB (complex),P38 MAPK (family),RELA,STAT1		11 (7)	6				TGFB1,VDR
miR-205-5p (and other miRNAs w/seed CCUUCAU)	mature microRNA	2			0	0.03	0.0151	AKT (family),FOXO3,miR-205-5p (and other miRNAs w/seed CCUUCAU)		6 (3)	2	decitabine	calcifediol,cisplatin,rimonabant,Snhg5,TMEM8B,UPF1		FOXO3	PARK7,ZEB1,ZEB2
LIN28B	other	1			0	0.0306	0.0154	LIN28B		2 (1)	1		decitabine,trichostatin A		CD44,E2F1,GFI1,SMAD2/3 (family),VCL,ZEB1,ZEB2	ITGB4
IQGAP2	other	2			0	0.0308	0.0251	AKT (family),CTNNB1,FOXO3,IQGAP2		8 (4)	3	MYC				FOXO3,GSK3A
mir-205 (includes others)	microRNA	2			0	0.0308	0.0139	AKT (family),FOXO3,mir-205 (includes others)		6 (3)	2	acarbose,AGO2,decitabine,NF2	calcifediol,cisplatin,MYC,rimonabant,Snhg5,TMEM8B,UPF1		FOXO3,IL32	ZEB1,ZEB2
EAF2	transcription regulator	2			0	0.0315	0.0116	AKT (family),EAF2,ERK1/2 (family),HIF1A		8 (4)	3	metribolone
Cdr1os	other	1			0	0.0317	0.0145	Cdr1os		1 (1)	1	Oip5os1,potassium chloride
MACC1-AS1	other	1			0	0.0317	0.024	MACC1-AS1		1 (1)	1	TGFB1
N-methyl mesoporphyrin IX	chemical reagent	1			0	0.0317	0.0163	N-methyl mesoporphyrin IX		1 (1)	1					CCNB1,MYC
Snhg14	other	1			0	0.0317	0.0274	Snhg14		1 (1)	1
HOXD10	transcription regulator	1			0	0.0323	0.0388	HOXD10		2 (1)	1	PP2/AG1879 tyrosine kinase inhibitor			CD44	CCNA2,CCNB1,E2F1,ITGB4,TJP1
RBL2	other	1			0	0.0323	0.0247	RBL2		2 (1)	1	TP53	hydrogen peroxide,INSULIN (family),PPP3CB,RBL1			AURKA,CAMKK2,CCNB1,CDX2,E2F1,KLF10,TEAD4
PDGFC	growth factor	2			0	0.0336	0.0156	AKT (family),AKT1,ERK1/2 (family),IGF1R,PDGFC		8 (5)	4	AGT,FTO	ESTROGEN RECEPTOR (family),mir-29 (includes others)		MYC
UDP	chemical - endogenous mammalian	2			0	0.0336	0.0269	AKT (family),AP1 (complex),ERK1/2 (family),MAPK (family),RELA,UDP		8 (6)	5	MYC			HAS2
PLEC	other	2			0	0.0341	0.0136	AKT (family),ERK1/2 (family),P38 MAPK (family),PLEC,PTK2,SRC		7 (6)	5	cantharidin
CD74-NRG1	fusion gene/product	2			0	0.0344	0.0286	AKT (family),CD74-NRG1,ERBB2		8 (3)	2				P70 S6K (family)
CAV3	enzyme	2			0	0.0348	0.041	AKT (family),AKT1,CAV3,ERK1/2 (family),INSR,MAPK (family),TGFBR1		9 (7)	6		AGT
SAA (family)	group	2			0	0.0351	0.0327	AKT (family),ERK1/2 (family),NFKB (complex),P38 MAPK (family),RELA,SAA (family),TLR2		11 (7)	6	TLR3	PPARA
huaier extract granule	chemical drug	2			0	0.0355	0.0286	AKT (family),ERBB2,huaier extract granule		8 (3)	2				TP53
4930556M19Rik	other	1			0	0.0355	0.0135	4930556M19Rik		1 (1)	1		D-glucose
BLACAT1	other	1			0	0.0355	0.0155	BLACAT1		1 (1)	1				MYC
Oip5os1	other	1			0	0.0355	0.0244	Oip5os1		1 (1)	1				Cdr1os
Pam3-Cys	chemical toxicant	2			0	0.0357	0.0345	AKT (family),ERK1/2 (family),NFKB (complex),P38 MAPK (family),Pam3-Cys,RELA,TLR2		11 (7)	6				IGG1 (complex)
PFKFB3	enzyme	2			0	0.0358	0.017	AKT (family),PFKFB3,PI3K (family),RELA		7 (4)	3	AGT,bicuculline,CD44,D-glucose,dalfampridine,INSULIN (family),MYC,SMAD2/3 (family),TLR3	LDL (complex),MK2206,TP53		EPAS1,PI3K (family)
SEMA6A	transmembrane receptor	2			0	0.0361	0.0171	AKT (family),CTNNB1,ERK1/2 (family),SEMA6A		8 (4)	3	EPAS1,TP53	AGT		MYC
LDL/CHOLESTEROL (complex)	complex	2			0	0.037	0.0291	CTNNB1,ERK1/2 (family),LDL (complex),LDL/CHOLESTEROL (complex),P38 MAPK (family)		10 (5)	4	PRKAR2B
MERTK	kinase	2			0	0.0371	0.0267	AKT (family),ERK1/2 (family),MAPK (family),MERTK,P38 MAPK (family),STAT3,TLR3		10 (7)	6	hydrogen peroxide,metribolone,PLG,PROS1			CD274,HDC,resolvin D1	CBLB,TLR3
CARTPT	other	2			0	0.0371	0.0086	CARTPT,ERK1/2 (family),ESTROGEN RECEPTOR (family)		5 (3)	2	cocaine,INSULIN (family)			D-glucose,ESTROGEN RECEPTOR (family)	PRO-INFLAMMATORY CYTOKINE (family)
CD2AP	other	2			0	0.0373	0.0186	AKT (family),AKT1,CD2AP,ERK1/2 (family),P38 MAPK (family)		7 (5)	4	E2F1			ZEB1	TGFB1
PLEKHH2	other	2			0	0.038	0.0116	AKT (family),PI3K (family),PLEKHH2,PTK2		5 (4)	3				PI3K (family)
ARF6	transporter	2			0	0.0383	0.0256	AKT (family),ARF6,ERK1/2 (family),NFKB (complex),P38 MAPK (family),RELA		10 (6)	5	INSULIN (family),SEMA3E	GIT1
FTO	enzyme	1			0	0.0384	0.0226	FTO		2 (1)	1	AGO2,D-glucose,TGFB1	cisplatin,decitabine,GSK3A,MK2206		CD44,MYC,PDGFC,PI3K P85 (family),PRKAR2B,TACSTD2	PI3K (family),SLC2A2,TP53
HAS2	enzyme	2			0	0.0386	0.0332	AKT (family),ERBB2,HAS2		8 (3)	2	AGT,ALOX5,LDL (complex),MYC,tetradecanoylphorbol acetate,TP53,UDP	MRS 2578,tamoxifen		CD44
GATA5	transcription regulator	2			0	0.0389	0.0118	AKT (family),GATA5,PI3K (family),PTK2		5 (4)	3					PI3K (family)
ERP29	transporter	1			0	0.0394	0.0267	ERP29		1 (1)	1	4-phenylbutyric acid,arsenic trioxide,INSULIN (family)			TJP1	ZEB2
PITHD1	other	1			0	0.0394	0.0351	PITHD1		1 (1)	1	cocaine
butylhydroxybutylnitrosamine	chemical toxicant	1			0	0.0394	0.0378	butylhydroxybutylnitrosamine		1 (1)	1
somatostatin, trp(8)-	biologic drug	1			0	0.0394	0.033	somatostatin, trp(8)-		1 (1)	1				SLC2A2
ITGA4	transmembrane receptor	2			0	0.0402	0.0116	AKT (family),ERK1/2 (family),ITGA4,PTK2		6 (4)	3	CD44,decitabine,SPI1,tetradecanoylphorbol acetate	DICER1,IGG1 (complex)
FOXS1	transcription regulator	2			0	0.0411	0.0128	AKT (family),FOXS1,PI3K (family),PTK2		5 (4)	3				PI3K (family)
VCL	other	2			0	0.0413	0.0196	AKT (family),ERK1/2 (family),P38 MAPK (family),PTK2,VCL		7 (5)	4	AGT,D-glucose,decitabine,LIN28B,TGFB1,TP53,trichostatin A,VDR	FSH (complex),INSULIN (family),ITGB4		INTEGRIN (complex)
NEU3	enzyme	2			0	0.0416	0.044	AKT (family),EGFR,HIF1A,INSR,NEU3,PTK2		10 (6)	5	EPAS1,INSULIN (family),TGFB1	tetradecanoylphorbol acetate
pevonedistat	chemical drug	2			0	0.0417	0.0402	AKT (family),HIF1A,NFKB (complex),pevonedistat,RELA		10 (5)	4				CD274,D-glucose,TJP1	BCL2L1
CHI3L1	enzyme	2			0	0.0421	0.0489	AKT (family),CHI3L1,CTNNB1,ERK1/2 (family),P38 MAPK (family),PTK2,STAT3		11 (7)	6	MAP2K1/2 (family)	decitabine,ILF3		CD44,EDNRB
PXN	other	2			0	0.0423	0.0291	AKT (family),ERK1/2 (family),MAPK (family),P38 MAPK (family),PTK2,PXN		7 (6)	5	AGT,androgen,COL4A1,D-glucose,F2R,FBXO32,ganglioside GD3,GIT1,IL34,INTEGRIN (complex),ITGA9,LDL (complex),PI3K (family),potassium chloride,tetradecanoylphorbol acetate,TGFB1,TNFSF12,TYROSINE KINASE (family),VEGFD	fasudil,hydrogen peroxide,INSULIN (family),ITGB4,PP2/AG1879 tyrosine kinase inhibitor,valproic acid
ARL11	other	2			0	0.0426	0.0142	ARL11,ERK1/2 (family),P38 MAPK (family),RELA		6 (4)	3
nilotinib	chemical drug	1			0	0.0428	0.0153	nilotinib		3 (1)	1				ZEB2	BCL2L1,CCNA2,CCNB1,MYC,NQO2,PIK3CA,STAM,ZEB1
HOTTIP	other	1			0	0.0433	0.0414	HOTTIP		1 (1)	1				SLC2A2	D-glucose
TRPM2-AS	other	1			0	0.0433	0.0328	TRPM2-AS		1 (1)	1				TGFB1
terbutaline	chemical drug	1			0	0.0433	0.0426	terbutaline		1 (1)	1
ANGPTL3	growth factor	2			0	0.0433	0.0142	AKT (family),ANGPTL3,MAPK (family),PTK2		5 (4)	3
SEMA3E	other	2			0	0.0436	0.0308	AKT (family),ERK1/2 (family),RELA,SEMA3E,STAT3		9 (5)	4				ARF6
FOXF2	transcription regulator	2			0	0.044	0.0142	FOXF2,RB (family)		2 (2)	2	decitabine,trichostatin A
MALP-2s	chemical reagent	2			0	0.0443	0.032	AKT (family),ERK1/2 (family),MALP-2s,MAPK (family),NFKB (complex),P38 MAPK (family),RELA		10 (7)	6
LFM-A13	chemical drug	2			0	0.0443	0.0496	AKT (family),ERK1/2 (family),LFM-A13,NFKB (complex),P38 MAPK (family),RELA,STAT3		11 (7)	6
IL34	other	2			0	0.0456	0.0135	AKT (family),IL34,MAPK (family),PTK2		5 (4)	3				PXN
golvatinib	chemical drug	2			0	0.0456	0.0103	AKT (family),ERK1/2 (family),golvatinib,MET		6 (4)	3
ZEB2	transcription regulator	2			0	0.0464	0.0334	AKT (family),AKT1,ERK1/2 (family),P38 MAPK (family),RB1,ZEB2		9 (6)	6	cisplatin,LIN28B,nilotinib,PAK2,PRMT1,SYNCRIP,tamoxifen,TGFB1	AGT,DICER1,ERP29,mir-205 (includes others),miR-205-5p (and other miRNAs w/seed CCUUCAU),PITX2		E2F1,INPP5D,MYC
K145	chemical drug	3			0	0.0469	0.0437	AKT (family),DEGS1,FOXO1,K145,KLF2,PI3K (family),RB1,SPHK2		8 (8)	5
SLM6031434	chemical drug	3			0	0.0469	0.0437	AKT (family),DEGS1,FOXO1,KLF2,PI3K (family),RB1,SLM6031434,SPHK2		8 (8)	5
BHLHE41	transcription regulator	1			0	0.0471	0.0273	BHLHE41		1 (1)	1	ALOX5	ILF3
FALEC	other	1			0	0.0471	0.0371	FALEC		1 (1)	1
Meg3	other	1			0	0.0471	0.0353	Meg3		1 (1)	1					MYC
SNHG12	other	1			0	0.0471	0.017	SNHG12		1 (1)	1	LDL (complex),MYC
EBF1	transcription regulator	2			0	0.0473	0.0323	AKT (family),CEBPA,EBF1,EP300,ERK1/2 (family),STAT1		9 (6)	5				CBLB,INPP5D,PIK3CA,TLR3
ganglioside GD3	chemical - endogenous mammalian	2			0	0.0476	0.0151	AKT (family),ganglioside GD3,MAPK (family),PTK2		5 (4)	3	TWIST (family)			PXN
2-chloro-N(6)cyclopentyladenosine	chemical reagent	2			0	0.0497	0.0252	2-chloro-N(6)cyclopentyladenosine,AKT (family),ERK1/2 (family),P38 MAPK (family)		6 (4)	3				BCL2L1
L-2286	chemical reagent	2			0	0.0503	0.0248	AKT (family),ERK1/2 (family),L-2286,P38 MAPK (family)		6 (4)	3
venlafaxine	chemical drug	2			0	0.0503	0.0365	AKT (family),FOXO3,venlafaxine		6 (3)	2					D-glucose,FOXO3
NUP98	enzyme	1			0	0.0509	0.0248	NUP98		1 (1)	1				IGG1 (complex)
ILF3	transcription regulator	2			0	0.0511	0.028	AKT (family),ILF3,RB (family),RELA,TSH (complex)		8 (5)	4		decitabine,tetradecanoylphorbol acetate,trichostatin A			BHLHE41,CHI3L1,TLR3,TNFRSF12A
WNT5B	other	2			0	0.0521	0.0356	CTNNB1,MTOR,RELA,WNT5B		8 (4)	3	AGT,TGFB1	ESTROGEN RECEPTOR (family),sodium chloride,TP53
PP2/AG1879 tyrosine kinase inhibitor	chemical drug	1			0	0.0529	0.0101	PP2/AG1879 tyrosine kinase inhibitor		2 (1)	1				AGT,FOXO3,GSK3A,HOXD10,TJP1,TP53	C-SRC (family),E2F1,IL32,INPP5D,ITGB4,MTSS1,P70 S6K (family),PXN
HILPDA	other	2			0	0.0529	0.0176	AKT (family),HILPDA,PI3K (family),PTK2		5 (4)	3	EPAS1,PPARA			PI3K (family)
mir-29 (includes others)	microRNA	2			0	0.0531	0.0474	AKT (family),DNMT3B,mir-29 (includes others),RELA,TBX21		9 (5)	5	5-fluorouracil,AGO2,ALOX5,arsenic trioxide,CD274,CDX2,cisplatin,D-glucose,DAZL,decitabine,DICER1,docetaxel,FOXO3,metribolone,NF2,SSB,tetradecanoylphorbol acetate,TLR3,trichostatin A	acetaminophen,AGT,aldosterone,bicuculline,dalfampridine,GRHL3,hydrogen peroxide,hydroxyurea,ITGB4,LINC00881,LINC02575,MYC,NR2F1-AS1,oxaliplatin,TGFB1,UPF1			ELN,PDGFC
CD63	other	2			0	0.054	0.024	AKT (family),CD63,ERK1/2 (family),PTK2,SRC		6 (5)	4	CD44,hydrogen peroxide	PAX3-FOXO1,PPARA
XPO1	transporter	2			0	0.0546	0.0204	AKT (family),RELA,XPO1		6 (3)	2	MYC	decitabine,trichostatin A		mir-126 (includes others)
RPL22	translation regulator	1			0	0.0547	0.0247	RPL22		1 (1)	1	MYC
SOX2-OT	other	1			0	0.0547	0.0243	SOX2-OT		1 (1)	1	5-fluorouracil,cisplatin			CD44
KRT10	other	2			0	0.0552	0.0372	AKT (family),AKT1,KRT10,RB (family),RB1		7 (5)	4	cisplatin,RBL1,S100A2,tetradecanoylphorbol acetate,TGFB1,TINCR	E2F1
ESTROGEN RECEPTOR (family)	group	1			0	0.057	0.0328	ESTROGEN RECEPTOR (family)		3 (1)	1	arsenic trioxide,BAG1,CARTPT,decitabine,hesperetin,mitoxantrone,promegestone,trichostatin A,TYROSINE KINASE (family),valproic acid	myristoylated protein kinase A inhibitor 14-22 amide,tamoxifen,tetradecanoylphorbol acetate,TWIST (family),YBX1		AGO2,KLF10,MYC,NHERF1	CD44,COL4A1,DICER1,JUN/JUNB/JUND (family),PDGFC,WNT5B,ZEB1
2-chloroadenosine	chemical reagent	2			0	0.0574	0.0341	2-chloroadenosine,AKT (family),ERK1/2 (family),RB1		7 (4)	3					TGFB1
RGMA	other	2			0	0.0582	0.0192	AKT (family),PI3K (family),PTK2,RGMA		5 (4)	3	AGT,decitabine,LDL (complex),metribolone				PI3K (family)
HULC	other	1			0	0.0585	0.0417	HULC		1 (1)	1				PI3K (family)
TGFBR (family)	group	1			0	0.0585	0.0223	TGFBR (family)		1 (1)	1	NODAL,TGFB1			CD44,SMAD2/3 (family),SPI1
TUSC7	other	1			0	0.0585	0.0316	TUSC7		1 (1)	1	TP53			DYNC1H1	CCNA2
cucurbitacin B	chemical - endogenous non-mammalian	1			0	0.0585	0.0036	cucurbitacin B		1 (1)	1					BCL2L1,CCNA2,CCNB1,MYC
PITX2	transcription regulator	2			0	0.0588	0.046	CTNNB1,PITX2		6 (2)	2	TGFB1	DICER1,PKD1			ZEB2
hydrogen sulfide	chemical - endogenous mammalian	1			0	0.0623	0.0147	hydrogen sulfide		1 (1)	1		D-glucose,LDL (complex)		BCL2L1	hydrogen peroxide
TLR3	transmembrane receptor	1			0	0.0628	0.0235	TLR3		3 (1)	1	5-fluorouracil,acetaminophen,EBF1,lysophosphatidylinositol	ILF3,MERTK		CD274,mir-29 (includes others),PFKFB3,PRO-INFLAMMATORY CYTOKINE (family),SAA (family),TNFRSF1B
XIB 4035	chemical reagent	2			0	0.0629	0.0223	AKT (family),ERK1/2 (family),XIB 4035		5 (3)	2
S-allyl-L-cysteine	chemical - endogenous non-mammalian	2			0	0.0631	0.0321	AKT (family),MAPK (family),MTOR,RELA,S-allyl-L-cysteine		7 (5)	4
I-A09	chemical reagent	2			0	0.0633	0.0223	AKT (family),ERK1/2 (family),I-A09		5 (3)	2
CF102	chemical drug	2			0	0.0636	0.0206	AKT (family),CF102,ERK1/2 (family),P38 MAPK (family)		6 (4)	3					MAP2K1/2 (family),PI3K (family)
UBE2L3-KRAS	fusion gene/product	2			0	0.0639	0.0404	AKT (family),ERK1/2 (family),P38 MAPK (family),UBE2L3-KRAS		6 (4)	3
FAM114A1	other	2			0	0.0643	0.0201	AKT (family),ERK1/2 (family),FAM114A1,P38 MAPK (family)		6 (4)	3
capivasertib	chemical drug	2			0	0.0644	0.0488	AKT (family),AKT1,capivasertib,CTNNB1,NOTCH1		8 (5)	4
SGC (complex)	complex	2			0	0.0652	0.0395	AKT (family),ERK1/2 (family),RB1,SGC (complex)		7 (4)	3	BAY 41-2272,cinaciguat,hydrogen peroxide	sodium chloride
benzamil	chemical drug	2			0	0.0653	0.0241	AKT (family),benzamil,ERK1/2 (family)		5 (3)	2
JUN/JUNB/JUND (family)	group	1			0	0.0661	0.0231	JUN/JUNB/JUND (family)		1 (1)	1	sodium dichromate,TACSTD2	CBLB,ESTROGEN RECEPTOR (family),VDR		BCL2L1
LINC-ROR	other	1			0	0.0661	0.0475	LINC-ROR		1 (1)	1					TP53
SYNCRIP	other	1			0	0.0661	0.0433	SYNCRIP		1 (1)	1	INSULIN (family),TGFB1			ZEB2
KDM4B	enzyme	2			0	0.0691	0.0381	CTNNB1,KDM4B		5 (2)	2	cisplatin			CCNB1,MYC
quercetin-3,4'-dimethyl ether	chemical reagent	2			0	0.0697	0.0209	ERK1/2 (family),P38 MAPK (family),quercetin-3,4'-dimethyl ether,RELA,STAT1		7 (5)	4
PPP1R15A	other	2			0	0.0703	0.023	AKT (family),ERK1/2 (family),PPP1R15A		5 (3)	2	cantharidin,FOXO3,INSULIN (family),tetradecanoylphorbol acetate,TP53
GMFG	growth factor	2			0	0.0711	0.0425	ERK1/2 (family),GMFG,P38 MAPK (family),RELA		6 (4)	3
as605240	chemical drug	2			0	0.0711	0.0322	AKT (family),as605240,RELA		6 (3)	2					PRO-INFLAMMATORY CYTOKINE (family),TGFB1
ZEB1	transcription regulator	1			0	0.0712	0.0439	ZEB1		2 (1)	1	AGT,cantharidin,CD2AP,CD44,LIN28B,PAK2,PRMT1,SKIL,TACSTD2,tetradecanoylphorbol acetate,TGFB1,valproic acid	APC,BAG1,decitabine,ESTROGEN RECEPTOR (family),mir-205 (includes others),miR-205-5p (and other miRNAs w/seed CCUUCAU),nilotinib,RBL1,trichostatin A,XAV939			LDL (complex)
TINCR	other	2			0	0.0713	0.029	CTNNB1,ERK1/2 (family),P38 MAPK (family),TINCR		7 (4)	3	TP53	MYC		KRT10	EPAS1
L 869298	chemical drug	3			0	0.0726	0.03	AKT (family),ERK1/2 (family),L 869298,P38 MAPK (family),PDE4A,PDE4B,PDE4D		6 (7)	3
arofylline	chemical drug	3			0	0.0726	0.03	AKT (family),arofylline,ERK1/2 (family),P38 MAPK (family),PDE4A,PDE4B,PDE4D		6 (7)	3
tetomilast	chemical drug	3			0	0.0726	0.03	AKT (family),ERK1/2 (family),P38 MAPK (family),PDE4A,PDE4B,PDE4D,tetomilast		6 (7)	3
GIT1	other	2			0	0.073	0.0446	AKT (family),AKT1,ERK1/2 (family),GIT1,PTK2		7 (5)	4	PTN	INSULIN (family)		PXN	ARF6
L-826,141	chemical drug	3			0	0.073	0.03	AKT (family),ERK1/2 (family),L-826,141,P38 MAPK (family),PDE4A,PDE4B,PDE4D		6 (7)	3
NTN4	other	2			0	0.073	0.0466	AKT (family),ERK1/2 (family),NTN4,P38 MAPK (family),PTK2		6 (5)	4		cisplatin		MYC	TJP1
VEGFD	growth factor	2			0	0.073	0.0232	AKT (family),ERK1/2 (family),P38 MAPK (family),VEGFD		6 (4)	3		sirolimus		BGLAP,PXN
MMD	kinase	2			0	0.0738	0.022	AKT (family),ERK1/2 (family),MMD		5 (3)	2	PPARA
MOSPD2	other	2			0	0.0738	0.022	AKT (family),ERK1/2 (family),MOSPD2		5 (3)	2
PKDCC	kinase	2			0	0.0738	0.022	AKT (family),ERK1/2 (family),PKDCC		5 (3)	2
Q1047	chemical reagent	2			0	0.0738	0.022	AKT (family),ERK1/2 (family),Q1047		5 (3)	2
Q112	chemical reagent	2			0	0.0738	0.022	AKT (family),ERK1/2 (family),Q112		5 (3)	2
Q525	chemical reagent	2			0	0.0738	0.022	AKT (family),ERK1/2 (family),Q525		5 (3)	2
TMEM176B	other	2			0	0.0738	0.022	AKT (family),ERK1/2 (family),TMEM176B		5 (3)	2
mir-1297	microRNA	2			0	0.0738	0.022	AKT (family),ERK1/2 (family),mir-1297		5 (3)	2
rasarfin	chemical reagent	2			0	0.0738	0.022	AKT (family),ERK1/2 (family),rasarfin		5 (3)	2
EPS15	other	2			0	0.0743	0.0256	AKT (family),EPS15,ERK1/2 (family)		5 (3)	2	androgen,FSH (complex)	CALCINEURIN (complex)
MTSS1	other	2			0	0.0747	0.0232	AKT (family),ERK1/2 (family),MTSS1		5 (3)	2		PP2/AG1879 tyrosine kinase inhibitor
PAQR3	other	2			0	0.075	0.0351	AKT (family),HIF1A,MAPK (family),PAQR3		7 (4)	3
CLEC4C	other	2			0	0.0751	0.0224	AKT (family),CLEC4C,ERK1/2 (family)		5 (3)	2
MYDGF	cytokine	2			0	0.076	0.041	CTNNB1,ERK1/2 (family),MYDGF		6 (3)	2
ZG16B	other	2			0	0.076	0.0239	AKT (family),ERK1/2 (family),ZG16B		5 (3)	2
15-epi-lipoxin A4	chemical - endogenous mammalian	2			0	0.0763	0.0283	15-epi-lipoxin A4,AKT (family),ERK1/2 (family),P38 MAPK (family),STAT1		7 (5)	4					PPARA
4-iodo-6-phenylpyrimidine	chemical reagent	2			0	0.0763	0.0395	4-iodo-6-phenylpyrimidine,AKT (family),PI3K (family),RELA		7 (4)	3					PI3K (family)
ESM1	growth factor	2			0	0.0765	0.0223	AKT (family),ERK1/2 (family),ESM1		5 (3)	2	AGT			PI3K (family)
MIR9-2HG	other	2			0	0.0765	0.0225	AKT (family),ERK1/2 (family),MIR9-2HG		5 (3)	2
NUCB2	other	2			0	0.0765	0.0224	AKT (family),ERK1/2 (family),NUCB2		5 (3)	2	INSULIN (family),TGFB1				D-glucose
PI3KΓ (family)	group	2			0	0.0768	0.0282	AKT (family),ERK1/2 (family),PI3KΓ (family),PTK2		6 (4)	3
ULBP (family)	group	2			0	0.0769	0.023	AKT (family),ERK1/2 (family),ULBP (family)		5 (3)	2
MECOM	transcription regulator	1			0	0.0773	0.0484	MECOM		1 (1)	1				BCL2L1,E2F1,ITGB4,SOX9
MUC4	other	1			0	0.0773	0.0438	MUC4		1 (1)	1	ALOX5,E2F1,tetradecanoylphorbol acetate,TGFB1,trichostatin A
SNHG11	other	1			0	0.0773	0.03	SNHG11		1 (1)	1				BSG,CCNB1,MYC
DCBLD2	other	2			0	0.0783	0.0241	AKT (family),DCBLD2,ERK1/2 (family)		5 (3)	2
TIE1	kinase	2			0	0.0783	0.0237	AKT (family),ERK1/2 (family),TIE1		5 (3)	2	ANGPT4,INSULIN (family)	FOXO3,tetradecanoylphorbol acetate
EEA1	other	2			0	0.0787	0.0346	AKT (family),EEA1,PTK2		4 (3)	2
IFT20	other	2			0	0.0792	0.0258	AKT (family),ERK1/2 (family),IFT20		5 (3)	2
PI3K (family)	group	1			0	0.0792	0.0076	PI3K (family)		2 (1)	1	5-fluorouracil,C-SRC (family),CCNB1,D-glucose,ESM1,FOXS1,HILPDA,HULC,INSULIN (family),kynurenine,MTDH,PFKFB3,PI3K P85 (family),PIK3CA,PLEKHH2,PVT1,S100A2,SDCBP,TEAD4	4-iodo-6-phenylpyrimidine,CF102,cisplatin,FTO,gallein,GAS5,GATA5,HDL (complex),inavolisib,ITGB4,RGMA,sirolimus,wogonin		CDX2,CREB (family),CXCL11,MYC,PXN,SKIL,TJP1	FBXO32,FOXO3,TP53
BST1	enzyme	2			0	0.0798	0.0346	AKT (family),BST1,PTK2		4 (3)	2	TNFSF12
as-604850	chemical drug	2			0	0.0799	0.0297	AKT (family),AKT1,as-604850,ERK1/2 (family)		6 (4)	3
ANGPT4	growth factor	2			0	0.0801	0.0259	AKT (family),ANGPT4,ERK1/2 (family)		5 (3)	2				TIE1
ghrelin	biologic drug	2			0	0.0801	0.0249	AKT (family),ERK1/2 (family),ghrelin		5 (3)	2				mir-126 (includes others)
LINC00662	other	1			0	0.081	0.0403	LINC00662		1 (1)	1				C-SRC (family),MYC
DEFA1 (includes others)	other	2			0	0.0811	0.03	DEFA1 (includes others),ERK1/2 (family),P38 MAPK (family),RELA		6 (4)	3
dibenzoylmethane	chemical toxicant	2			0	0.0815	0.0293	AKT (family),dibenzoylmethane,ERK1/2 (family),P38 MAPK (family)		6 (4)	3
lemairamin	chemical reagent	2			0	0.0819	0.0277	ERK1/2 (family),lemairamin,P38 MAPK (family),RELA		6 (4)	3
astaxanthin	chemical drug	2			0	0.0823	0.0367	AKT (family),astaxanthin,ERK1/2 (family),P38 MAPK (family)		6 (4)	3
iodoacetic acid	chemical toxicant	2			0	0.0843	0.0352	AKT (family),iodoacetic acid,PTK2,SRC		5 (4)	3
COL4A1	other	2			0	0.0844	0.0362	AKT (family),COL4A1,PTK2		4 (3)	2	AGT,D-glucose,INSULIN (family),SKIL,TP53,VDR	AMBRA1,dexmedetomidine,enalapril,ESTROGEN RECEPTOR (family),FOXO3,MYC		PXN	BCL2L1
TCR (family)	group	1			0	0.0847	0.0422	TCR (family)		1 (1)	1				TGFB1
cryptotanshinone	chemical drug	1			0	0.0847	0.0262	cryptotanshinone		1 (1)	1				hydrogen peroxide,TP53	androgen,BCL2L1,MTDH,PRO-INFLAMMATORY CYTOKINE (family)
SOS2	other	2			0	0.0848	0.0331	AKT (family),ERK1/2 (family),SOS2		5 (3)	2	AGT,D-glucose
XAV939	chemical reagent	2			0	0.0868	0.0431	CTNNB1,ERK1/2 (family),XAV939		6 (3)	2				APC	BGLAP,CD274,ZEB1
TNFRSF1B	transmembrane receptor	1			0	0.0876	0.0469	TNFRSF1B		2 (1)	1	AGT,cisplatin,decitabine,FOXO3,tetradecanoylphorbol acetate,TLR3,TP53	trichostatin A		BCL2L1,IGG1 (complex),NTN1	CD44
TERC	other	1			0	0.0884	0.0446	TERC		1 (1)	1	PARN,trichostatin A			TGFB1	TP53
4-diphenylacetoxy-1,1-dimethylpiperidinium	chemical reagent	2			0	0.089	0.0312	4-diphenylacetoxy-1,1-dimethylpiperidinium,AKT (family),MAPK (family)		4 (3)	2
serpin peptide 16	biologic drug	2			0	0.0891	0.0297	AKT (family),ERK1/2 (family),serpin peptide 16		5 (3)	2
IOI-42	chemical reagent	2			0	0.0901	0.0381	AKT (family),ERK1/2 (family),IOI-42		5 (3)	2
Phe-Pro-Arg-chloromethyl ketone	chemical - protease inhibitor	2			0	0.0902	0.031	AKT (family),MAPK (family),Phe-Pro-Arg-chloromethyl ketone		4 (3)	2
PD 144795	chemical drug	2			0	0.0914	0.0315	CALCINEURIN (complex),PD 144795,RELA		4 (3)	2					CALCINEURIN (complex)
FOXO3	transcription regulator	1			0	0.0918	0.0471	FOXO3		3 (1)	1	4-vinyl-1-cyclohexene dioxide,CBLB,cetuximab,cocaine,dichloroacetic acid,E2F1,mir-205 (includes others),miR-205-5p (and other miRNAs w/seed CCUUCAU),MK2206,N-ethylmaleimide,NODAL,PP2/AG1879 tyrosine kinase inhibitor,RBL1,tamoxifen,tetradecanoylphorbol acetate,TNFRSF12A,VDR	AGT,APC,AURKA,CAMKK2,cisplatin,hydrogen peroxide,INSULIN (family),IQGAP2,metribolone,miR-126a-5p (and other miRNAs w/seed AUUAUUA),MYOC,PAX3-FOXO1,PI3K (family),PPP3CB,sirolimus,TMEM116,venlafaxine		CCNB1,FBXO32,mir-29 (includes others),PPP1R15A,SOX9,TNFRSF1B	CALCINEURIN (complex),CD44,COL4A1,EDNRB,MYC,TIE1,YBX1
FBXL2	other	2			0	0.0919	0.0387	APP,FBXL2,P38 MAPK (family),RELA		7 (4)	3
tetrandrine	chemical drug	1			0	0.092	0.0375	tetrandrine		1 (1)	1				TP53	BCL2L1,PRO-INFLAMMATORY CYTOKINE (family),YBX1
CLEC4A	transmembrane receptor	2			0	0.0931	0.0281	AKT (family),CLEC4A,ERK1/2 (family)		5 (3)	2				ALOX5	IGG1 (complex)
IL13RA2/CHI3L1 (complex)	complex	2			0	0.0931	0.0335	AKT (family),ERK1/2 (family),IL13RA2/CHI3L1 (complex)		5 (3)	2
NTSR2	G-protein coupled receptor	2			0	0.0936	0.0381	AKT (family),ERK1/2 (family),NTSR2,P38 MAPK (family),SRC		6 (5)	4		TP53		BCL2L1
OR51E2	G-protein coupled receptor	2			0	0.0938	0.036	AKT (family),OR51E2,SRC		4 (3)	2
ITGA9	other	2			0	0.094	0.0405	CTNNB1,ERK1/2 (family),ITGA9,SRC		6 (4)	3				PXN,TGFB1
emetine	chemical drug	2			0	0.095	0.0429	AKT (family),emetine,MAPK (family)		4 (3)	2				BCL2L1
PIK3R5	kinase	2			0	0.0951	0.0279	AKT (family),ERK1/2 (family),PIK3R5		5 (3)	2		TP53
disopyramide	chemical drug	3			0	0.0951	0.0348	AKT (family),disopyramide,ERK1/2 (family),SCN5A,SLC22A2		5 (5)	2
genipin	chemical - endogenous non-mammalian	2			0	0.0951	0.028	AKT (family),ERK1/2 (family),genipin		5 (3)	2
LY2874455	chemical drug	2			0	0.0956	0.0343	AKT (family),ERK1/2 (family),LY2874455		5 (3)	2
MN-08	chemical drug	2			0	0.0956	0.0372	AKT (family),ERK1/2 (family),MN-08		5 (3)	2
MIIP	other	2			0	0.0956	0.044	AKT (family),MIIP,PTK2		4 (3)	2
ENAH	other	2			0	0.0961	0.0331	AKT (family),ENAH,ERK1/2 (family),MAPK (family)		5 (4)	3	NTN1
TACSTD2	other	2			0	0.0966	0.0446	AKT (family),ERK1/2 (family),TACSTD2		5 (3)	2	FTO,tamoxifen,tetradecanoylphorbol acetate	MK2206		JUN/JUNB/JUND (family),ZEB1
Collagen type XI	complex	2			0	0.0976	0.0326	AKT (family),COLLAGEN TYPE XI (complex),P38 MAPK (family),PTK2		5 (4)	3
clenbuterol	chemical drug	2			0	0.0976	0.0371	AKT (family),clenbuterol,ERK1/2 (family)		5 (3)	2				BCL2L1,P70 S6K (family),VDR	FBXO32
W146	chemical reagent	2			0	0.0984	0.0354	ERK1/2 (family),P38 MAPK (family),RELA,W146		6 (4)	3
FOXF2	transcription regulator	1			0	0.0993	0.0463	FOXF2		1 (1)	1	decitabine,trichostatin A
DEPTOR	other	2			0	0.0993	0.0371	AKT (family),DEPTOR,ERK1/2 (family),STAT1		6 (4)	3		sirolimus,STAM,TGFB1			CXCL11
MRS 2578	chemical reagent	2			0	0.101	0.0287	AP1 (complex),ERK1/2 (family),MRS 2578,RELA		5 (4)	3					HAS2
IGG1 (complex)	complex	2			0	0.102	0.0426	ERK1/2 (family),IGG1 (complex),P38 MAPK (family),RELA		6 (4)	3	DICER1,NUP98,Pam3-Cys,SDC1,TNFRSF1B	CD274,CLEC4A,CpG ODN 1826,LAX1,SPI1			ITGA4
LAX1	other	2			0	0.102	0.0397	AKT (family),AKT1,LAX1,MAPK (family),P38 MAPK (family)		6 (5)	4					IGG1 (complex)
MK2 inhibitory peptide	biologic drug	2			0	0.105	0.0434	AKT (family),MK2 inhibitory peptide,PTK2		4 (3)	2
F2RL3	G-protein coupled receptor	2			0	0.105	0.0391	AKT (family),ERK1/2 (family),F2RL3		5 (3)	2
homoorientin	chemical - endogenous non-mammalian	2			0	0.106	0.0438	AKT (family),homoorientin,MAPK (family)		4 (3)	2
GAS5	other	1			0	0.107	0.0463	GAS5		1 (1)	1	cisplatin				MYC,PI3K (family)
ITGB4	transmembrane receptor	1			0	0.107	0.0411	ITGB4		1 (1)	1	AGT,CALCINEURIN (complex),CDX2,cisplatin,MECOM,SDC1,SDCBP	5-fluorouracil,dexmedetomidine,HOXD10,LIN28B,metribolone,PP2/AG1879 tyrosine kinase inhibitor			mir-29 (includes others),PI3K (family),PXN,VCL
CH-223191	chemical reagent	1			0	0.11	0.0256	CH-223191		1 (1)	1					ALOX5,TJP1
ADP-beta-S	chemical toxicant	2			0	0.11	0.0455	ADP-beta-S,ERK1/2 (family),RELA		5 (3)	2
DHX15	enzyme	2			0	0.111	0.046	DHX15,ERK1/2 (family),P38 MAPK (family),RELA		6 (4)	3
BGLAP	other	2			0	0.112	0.0455	AKT (family),BGLAP,ERK1/2 (family)		5 (3)	2	aldosterone,calcifediol,E2F1,EDIL3,ibandronic acid,SDC3,VDR,VEGFD	hydrogen peroxide,KLF10,RUNX2:ZNF521:HDAC3,sirolimus,tetradecanoylphorbol acetate,TGFB1,TP53,XAV939			D-glucose
SM-19712	chemical - protease inhibitor	2			0	0.112	0.0372	ERK1/2 (family),RELA,SM-19712		5 (3)	2
miR-126a-5p (and other miRNAs w/seed AUUAUUA)	mature microRNA	2			0	0.115	0.0396	AKT (family),ERK1/2 (family),miR-126a-5p (and other miRNAs w/seed AUUAUUA)		5 (3)	2		NHERF1,UPF1			FOXO3,MTDH
CCL7	cytokine	2			0	0.116	0.0398	AKT (family),CCL7,ERK1/2 (family)		5 (3)	2	arsenic trioxide,trichostatin A	aldosterone,CALCINEURIN (complex)
TFLLR	chemical reagent	2			0	0.116	0.0353	ERK1/2 (family),RELA,TFLLR		5 (3)	2				F2R
methiothepin	chemical drug	2			0	0.116	0.0454	AKT (family),ERK1/2 (family),methiothepin		5 (3)	2
BAG1	other	1			0	0.121	0.0363	BAG1		1 (1)	1	lithium,MYC,valproic acid	sirolimus,trichostatin A,YBX1		BCL2L1,ESTROGEN RECEPTOR (family),PARK7,TJP1	D-glucose,PI3K P85 (family),ZEB1
mir-126 (includes others)	microRNA	2			0	0.123	0.0476	AKT (family),ERK1/2 (family),mir-126 (includes others)		5 (3)	2	AGO2,DICER1,ghrelin,sirolimus,SSB,TMEM8B,vorinostat,XPO1	cisplatin,D-glucose,hydrogen peroxide,INSULIN (family),MYC,NHERF1,UPF1			MTDH,PI3K P85 (family),SPI1
SLC9A5	transporter	2			0	0.124	0.046	AKT (family),ERK1/2 (family),SLC9A5		5 (3)	2
LDL (complex)	complex	1			0	0.125	0.0418	LDL (complex)		3 (1)	1		N,N-dimethylsphingosine,rimonabant,ZEB1		aldosterone,BCL2L1,CREB (family),DNA METHYLTRANSFERASE (family),EDNRB,HAS2,HOXA-AS3,hydrogen peroxide,PPARA,PXN,RANBP1,RGMA,SNHG12,TGFB1,TP53	hydrogen sulfide,INSULIN (family),PFKFB3,succinic acid
ELN	other	2			0	0.127	0.0432	AKT (family),ELN,ERK1/2 (family)		5 (3)	2	AGT,aldosterone,hydrogen peroxide,Pick1,TGFB1	MAP2K1/2 (family),mir-29 (includes others)
CXCL11	cytokine	2			0	0.127	0.0429	AKT (family),CXCL11,ERK1/2 (family)		5 (3)	2	docetaxel,PI3K (family)	DEPTOR,MYC,PRMT1
GLB1	enzyme	2			0	0.128	0.0427	AKT (family),ERK1/2 (family),GLB1		5 (3)	2	decitabine,EPAS1,hydrogen peroxide,MCRS1,TP53	dapagliflozin,E2F2,INPP5D
PROS1	other	2			0	0.129	0.0472	AKT (family),ERK1/2 (family),PROS1		5 (3)	2	DICER1,metribolone			MERTK
CDCP1	other	2			0	0.133	0.0424	CDCP1,ERK1/2 (family),MET,P38 MAPK (family),PTK2,SRC		5 (6)	5	cisplatin,EPAS1,tetradecanoylphorbol acetate			CD44,MYC	APC
SEW 2871	chemical reagent	2			0	0.137	0.0491	AKT (family),ERK1/2 (family),SEW 2871		5 (3)	2
TJP1	other	2			0	0.137	0.0458	AP1 (complex),TJP1,TWIST1		3 (3)	2	4-phenylbutyric acid,APC,BAG1,ERP29,MK2206,pevonedistat,PI3K (family),PP2/AG1879 tyrosine kinase inhibitor,PPARA,tetradecanoylphorbol acetate,VDR	AGT,BSG,CH-223191,HOXD10,NTN4,SDCBP,sirolimus,TGFB1,TP53
SDC3	other	2			0	0.144	0.0437	PTK2,SDC3,SRC		2 (3)	2	tamoxifen			BGLAP
holothurian glycosaminoglycan	chemical - endogenous non-mammalian	2			0	0.147	0.037	ERK1/2 (family),holothurian glycosaminoglycan,P38 MAPK (family),PTK2		4 (4)	3
RX-821002	chemical reagent	2			0	0.15	0.0358	ERK1/2 (family),PTK2,RX-821002		3 (3)	2
EDIL3	other	2			0	0.151	0.0365	EDIL3,ERK1/2 (family),PTK2		3 (3)	2	PKD1	MK2206,PAX3-FOXO1		BGLAP
SMAD5	transcription regulator	2			0	0.184	0.0471	AP1 (complex),RB (family),SMAD5		2 (3)	2	FSH (complex),INSULIN (family),SMARCB1,TGFB1	monocrotaline

## Sheet: Diseases-&-Functions-Analysis
Supplementary Table 5. Diseases and Bio Functions for miRNA where found to be expresssed in either ESC-derived RGC or ESC (My Projects->Differentiated RGC->IPA_Analysis_260924_ESC vs RGC - 2024-09-26 11:48 am)
Categories	Functions	Diseases or Functions Annotation	p-Value	Predicted Activation State	Activation z-score	Notes	Bias-corrected z-score	Molecules	# Molecules
Organismal Injury and Abnormalities, Reproductive System Disease	nonobstructive azoospermia	Nonobstructive azoospermia	3.92e-50					let-7a-5p (and other miRNAs w/seed GAGGUAG),miR-149-5p (miRNAs w/seed CUGGCUC),miR-205-5p (and other miRNAs w/seed CCUUCAU),miR-374b-5p (and other miRNAs w/seed UAUAAUA),miR-551b-3p (and other miRNAs w/seed CGACCCA),miR-145-5p (and other miRNAs w/seed UCCAGUU),miR-362-5p (and other miRNAs w/seed AUCCUUG),miR-450a-5p (and other miRNAs w/seed UUUGCGA),miR-132-3p (and other miRNAs w/seed AACAGUC),mi…	40
Cancer, Organismal Injury and Abnormalities, Reproductive System Disease	invasive cervical squamous cell carcinoma	Early stage invasive cervical squamous cell carcinoma	2.22e-45					miR-194-5p (miRNAs w/seed GUAACAG),let-7a-5p (and other miRNAs w/seed GAGGUAG),miR-149-5p (miRNAs w/seed CUGGCUC),miR-129-5p (and other miRNAs w/seed UUUUUGC),miR-145-5p (and other miRNAs w/seed UCCAGUU),miR-133a-3p (and other miRNAs w/seed UUGGUCC),miR-132-3p (and other miRNAs w/seed AACAGUC),miR-186-5p (miRNAs w/seed AAAGAAU),miR-9-5p (and other miRNAs w/seed CUUUGGU),miR-19b-3p (and other miRN…	28
Neurological Disease, Organismal Injury and Abnormalities, Psychological Disorders	sporadic amyotrophic lateral sclerosis	Sporadic amyotrophic lateral sclerosis	1.71e-41					let-7a-5p (and other miRNAs w/seed GAGGUAG),miR-24-3p (and other miRNAs w/seed GGCUCAG),miR-28-3p (and other miRNAs w/seed ACUAGAU),miR-148a-3p (and other miRNAs w/seed CAGUGCA),miR-183-5p (miRNAs w/seed AUGGCAC),miR-374b-5p (and other miRNAs w/seed UAUAAUA),miR-100-5p (and other miRNAs w/seed ACCCGUA),miR-132-3p (and other miRNAs w/seed AACAGUC),miR-342-3p (miRNAs w/seed CUCACAC),miR-186-5p (miR…	33
Organismal Injury and Abnormalities, Psychological Disorders	sporadic psychological disorder	Sporadic psychological disorder	2.81e-40					let-7a-5p (and other miRNAs w/seed GAGGUAG),miR-24-3p (and other miRNAs w/seed GGCUCAG),miR-28-3p (and other miRNAs w/seed ACUAGAU),miR-148a-3p (and other miRNAs w/seed CAGUGCA),miR-183-5p (miRNAs w/seed AUGGCAC),miR-374b-5p (and other miRNAs w/seed UAUAAUA),miR-100-5p (and other miRNAs w/seed ACCCGUA),miR-132-3p (and other miRNAs w/seed AACAGUC),miR-342-3p (miRNAs w/seed CUCACAC),miR-186-5p (miR…	34
Neurological Disease, Organismal Injury and Abnormalities	sporadic neurological disorder	Sporadic neurological disorder	2.52e-37					let-7a-5p (and other miRNAs w/seed GAGGUAG),miR-24-3p (and other miRNAs w/seed GGCUCAG),miR-28-3p (and other miRNAs w/seed ACUAGAU),miR-148a-3p (and other miRNAs w/seed CAGUGCA),miR-183-5p (miRNAs w/seed AUGGCAC),miR-374b-5p (and other miRNAs w/seed UAUAAUA),miR-100-5p (and other miRNAs w/seed ACCCGUA),miR-132-3p (and other miRNAs w/seed AACAGUC),miR-342-3p (miRNAs w/seed CUCACAC),miR-186-5p (miR…	34
Neurological Disease, Organismal Injury and Abnormalities, Psychological Disorders	amyotrophic lateral sclerosis	Amyotrophic lateral sclerosis	9.2e-36					let-7a-5p (and other miRNAs w/seed GAGGUAG),miR-24-3p (and other miRNAs w/seed GGCUCAG),miR-1290 (miRNAs w/seed GGAUUUU),miR-149-5p (miRNAs w/seed CUGGCUC),miR-129-1-3p (and other miRNAs w/seed AGCCCUU),miR-28-3p (and other miRNAs w/seed ACUAGAU),miR-148a-3p (and other miRNAs w/seed CAGUGCA),miR-183-5p (miRNAs w/seed AUGGCAC),miR-374b-5p (and other miRNAs w/seed UAUAAUA),miR-100-5p (and other miR…	40
Neurological Disease, Organismal Injury and Abnormalities	progressive motor neuropathy	Progressive motor neuropathy	6.93e-31					let-7a-5p (and other miRNAs w/seed GAGGUAG),miR-24-3p (and other miRNAs w/seed GGCUCAG),miR-1290 (miRNAs w/seed GGAUUUU),miR-18a-5p (and other miRNAs w/seed AAGGUGC),miR-149-5p (miRNAs w/seed CUGGCUC),miR-129-1-3p (and other miRNAs w/seed AGCCCUU),miR-28-3p (and other miRNAs w/seed ACUAGAU),miR-148a-3p (and other miRNAs w/seed CAGUGCA),miR-183-5p (miRNAs w/seed AUGGCAC),miR-374b-5p (and other miR…	47
Cancer, Organismal Injury and Abnormalities	solid tumor	Early stage solid tumor	1.65e-29					miR-194-5p (miRNAs w/seed GUAACAG),let-7a-5p (and other miRNAs w/seed GAGGUAG),miR-149-5p (miRNAs w/seed CUGGCUC),miR-129-5p (and other miRNAs w/seed UUUUUGC),miR-145-5p (and other miRNAs w/seed UCCAGUU),miR-133a-3p (and other miRNAs w/seed UUGGUCC),miR-132-3p (and other miRNAs w/seed AACAGUC),miR-186-5p (miRNAs w/seed AAAGAAU),miR-9-5p (and other miRNAs w/seed CUUUGGU),miR-19b-3p (and other miRN…	29
Cancer, Cardiovascular Disease, Organismal Injury and Abnormalities	infantile hemangioma formation	Infantile hemangioma formation	6.83e-29					let-7a-5p (and other miRNAs w/seed GAGGUAG),miR-92a-3p (and other miRNAs w/seed AUUGCAC),miR-16-5p (and other miRNAs w/seed AGCAGCA),miR-296-5p (miRNAs w/seed GGGCCCC),miR-129-5p (and other miRNAs w/seed UUUUUGC),miR-515-5p (and other miRNAs w/seed UCUCCAA),miR-512-3p (miRNAs w/seed AGUGCUG),miR-200b-3p (and other miRNAs w/seed AAUACUG),miR-291a-3p (and other miRNAs w/seed AAGUGCU),miR-140-5p (an…	21
Neurological Disease, Organismal Injury and Abnormalities	progressive encephalopathy	Progressive encephalopathy	5.04e-28					let-7a-5p (and other miRNAs w/seed GAGGUAG),miR-149-5p (miRNAs w/seed CUGGCUC),miR-148a-3p (and other miRNAs w/seed CAGUGCA),miR-374b-5p (and other miRNAs w/seed UAUAAUA),miR-197-3p (and other miRNAs w/seed UCACCAC),miR-100-5p (and other miRNAs w/seed ACCCGUA),miR-145-5p (and other miRNAs w/seed UCCAGUU),miR-132-3p (and other miRNAs w/seed AACAGUC),miR-186-5p (miRNAs w/seed AAAGAAU),miR-151-5p (a…	51
Neurological Disease, Organismal Injury and Abnormalities	kainic acid-induced epileptic seizure	Kainic acid-induced epileptic seizure	6.6e-28					let-7a-5p (and other miRNAs w/seed GAGGUAG),miR-92a-3p (and other miRNAs w/seed AUUGCAC),miR-24-3p (and other miRNAs w/seed GGCUCAG),miR-16-5p (and other miRNAs w/seed AGCAGCA),miR-296-5p (miRNAs w/seed GGGCCCC),miR-191-5p (and other miRNAs w/seed AACGGAA),miR-361-5p (miRNAs w/seed UAUCAGA),miR-100-5p (and other miRNAs w/seed ACCCGUA),miR-132-3p (and other miRNAs w/seed AACAGUC),miR-21-5p (and ot…	18
Neurological Disease, Organismal Injury and Abnormalities	experimentally-induced epilepsy	Experimentally-induced epilepsy	9.59e-28					let-7a-5p (and other miRNAs w/seed GAGGUAG),miR-92a-3p (and other miRNAs w/seed AUUGCAC),miR-24-3p (and other miRNAs w/seed GGCUCAG),miR-16-5p (and other miRNAs w/seed AGCAGCA),miR-296-5p (miRNAs w/seed GGGCCCC),miR-191-5p (and other miRNAs w/seed AACGGAA),miR-361-5p (miRNAs w/seed UAUCAGA),miR-100-5p (and other miRNAs w/seed ACCCGUA),miR-132-3p (and other miRNAs w/seed AACAGUC),miR-21-5p (and ot…	20
Cancer, Hematological Disease, Immunological Disease, Organismal Injury and Abnormalities	nasal type extranodal NK-/T-cell lymphoma	Nasal type extranodal NK-/T-cell lymphoma	1.06e-26					miR-194-5p (miRNAs w/seed GUAACAG),let-7a-5p (and other miRNAs w/seed GAGGUAG),miR-92a-3p (and other miRNAs w/seed AUUGCAC),miR-16-5p (and other miRNAs w/seed AGCAGCA),miR-598-3p (miRNAs w/seed ACGUCAU),miR-148a-3p (and other miRNAs w/seed CAGUGCA),miR-374b-5p (and other miRNAs w/seed UAUAAUA),miR-140-5p (and other miRNAs w/seed AGUGGUU),miR-132-3p (and other miRNAs w/seed AACAGUC),miR-21-5p (and…	22
Neurological Disease, Organismal Injury and Abnormalities	neurological disorder	Progressive neurological disorder	1.35e-26					let-7a-5p (and other miRNAs w/seed GAGGUAG),miR-18a-5p (and other miRNAs w/seed AAGGUGC),miR-149-5p (miRNAs w/seed CUGGCUC),miR-148a-3p (and other miRNAs w/seed CAGUGCA),miR-374b-5p (and other miRNAs w/seed UAUAAUA),miR-197-3p (and other miRNAs w/seed UCACCAC),miR-100-5p (and other miRNAs w/seed ACCCGUA),miR-145-5p (and other miRNAs w/seed UCCAGUU),miR-132-3p (and other miRNAs w/seed AACAGUC),miR…	53
Cancer, Organismal Injury and Abnormalities	primary melanoma	Primary melanoma	3.95e-26					let-7a-5p (and other miRNAs w/seed GAGGUAG),miR-92a-3p (and other miRNAs w/seed AUUGCAC),miR-149-5p (miRNAs w/seed CUGGCUC),miR-205-5p (and other miRNAs w/seed CCUUCAU),miR-218-5p (and other miRNAs w/seed UGUGCUU),miR-200b-3p (and other miRNAs w/seed AAUACUG),miR-291a-3p (and other miRNAs w/seed AAGUGCU),miR-148a-3p (and other miRNAs w/seed CAGUGCA),miR-183-5p (miRNAs w/seed AUGGCAC),miR-130a-3p …	18
Neurological Disease, Organismal Injury and Abnormalities	kainic acid-induced epileptic seizure	Chronic phase kainic acid-induced epileptic seizure	3.41e-25					let-7a-5p (and other miRNAs w/seed GAGGUAG),miR-92a-3p (and other miRNAs w/seed AUUGCAC),miR-24-3p (and other miRNAs w/seed GGCUCAG),miR-16-5p (and other miRNAs w/seed AGCAGCA),miR-296-5p (miRNAs w/seed GGGCCCC),miR-191-5p (and other miRNAs w/seed AACGGAA),miR-361-5p (miRNAs w/seed UAUCAGA),miR-100-5p (and other miRNAs w/seed ACCCGUA),miR-132-3p (and other miRNAs w/seed AACAGUC),miR-708-5p (and o…	16
Inflammatory Disease, Inflammatory Response, Organismal Injury and Abnormalities, Renal and Urological Disease	lupus nephritis	Class II lupus nephritis	3.41e-24					miR-124-3p (and other miRNAs w/seed AAGGCAC),let-7a-5p (and other miRNAs w/seed GAGGUAG),miR-92a-3p (and other miRNAs w/seed AUUGCAC),miR-16-5p (and other miRNAs w/seed AGCAGCA),miR-296-5p (miRNAs w/seed GGGCCCC),miR-200b-3p (and other miRNAs w/seed AAUACUG),miR-324-5p (miRNAs w/seed GCAUCCC),miR-130a-3p (and other miRNAs w/seed AGUGCAA),miR-197-3p (and other miRNAs w/seed UCACCAC),miR-100-5p (an…	19
Cancer, Organismal Injury and Abnormalities, Reproductive System Disease	cervical squamous cell carcinoma	Cervical squamous cell carcinoma	1.97e-22					miR-194-5p (miRNAs w/seed GUAACAG),let-7a-5p (and other miRNAs w/seed GAGGUAG),miR-149-5p (miRNAs w/seed CUGGCUC),miR-129-5p (and other miRNAs w/seed UUUUUGC),miR-145-5p (and other miRNAs w/seed UCCAGUU),miR-133a-3p (and other miRNAs w/seed UUGGUCC),miR-132-3p (and other miRNAs w/seed AACAGUC),miR-186-5p (miRNAs w/seed AAAGAAU),miR-515-3p (and other miRNAs w/seed AGUGCCU),miR-9-5p (and other miRN…	32
Neurological Disease, Organismal Injury and Abnormalities, Psychological Disorders	chronic epilepsy	Chronic epilepsy	1.69e-21					let-7a-5p (and other miRNAs w/seed GAGGUAG),miR-92a-3p (and other miRNAs w/seed AUUGCAC),miR-24-3p (and other miRNAs w/seed GGCUCAG),miR-16-5p (and other miRNAs w/seed AGCAGCA),miR-191-5p (and other miRNAs w/seed AACGGAA),miR-361-5p (miRNAs w/seed UAUCAGA),miR-100-5p (and other miRNAs w/seed ACCCGUA),miR-132-3p (and other miRNAs w/seed AACAGUC),miR-708-5p (and other miRNAs w/seed AGGAGCU),miR-423…	16
Neurological Disease, Organismal Injury and Abnormalities	pilocarpine-induced status epilepticus	Chronic phase pilocarpine-induced status epilepticus	1.24e-20					let-7a-5p (and other miRNAs w/seed GAGGUAG),miR-24-3p (and other miRNAs w/seed GGCUCAG),miR-296-5p (miRNAs w/seed GGGCCCC),miR-191-5p (and other miRNAs w/seed AACGGAA),miR-361-5p (miRNAs w/seed UAUCAGA),miR-100-5p (and other miRNAs w/seed ACCCGUA),miR-132-3p (and other miRNAs w/seed AACAGUC),miR-708-5p (and other miRNAs w/seed AGGAGCU),miR-423-3p (miRNAs w/seed GCUCGGU),miR-181a-5p (and other miR…	14
Cancer, Gastrointestinal Disease, Organismal Injury and Abnormalities, Respiratory Disease	squamous cell cancer of the hypopharynx	Hypopharyngeal squamous cell carcinoma	1.3e-20					let-7a-5p (and other miRNAs w/seed GAGGUAG),miR-16-5p (and other miRNAs w/seed AGCAGCA),miR-18a-5p (and other miRNAs w/seed AAGGUGC),miR-218-5p (and other miRNAs w/seed UGUGCUU),miR-183-5p (miRNAs w/seed AUGGCAC),miR-140-5p (and other miRNAs w/seed AGUGGUU),miR-130a-3p (and other miRNAs w/seed AGUGCAA),miR-100-5p (and other miRNAs w/seed ACCCGUA),miR-7a-5p (and other miRNAs w/seed GGAAGAC),miR-12…	17
Cellular Development, Cellular Growth and Proliferation	cell proliferation	Cell proliferation of tumor cell lines	2.73e-20					miR-194-5p (miRNAs w/seed GUAACAG),let-7a-5p (and other miRNAs w/seed GAGGUAG),miR-18a-5p (and other miRNAs w/seed AAGGUGC),miR-149-5p (miRNAs w/seed CUGGCUC),miR-148a-3p (and other miRNAs w/seed CAGUGCA),miR-542-5p (miRNAs w/seed CGGGGAU),miR-197-3p (and other miRNAs w/seed UCACCAC),miR-331-3p (miRNAs w/seed CCCCUGG),miR-100-5p (and other miRNAs w/seed ACCCGUA),miR-145-5p (and other miRNAs w/see…	64
Cellular Movement	migration	Migration of tumor cell lines	5.42e-20					miR-194-5p (miRNAs w/seed GUAACAG),let-7a-5p (and other miRNAs w/seed GAGGUAG),miR-149-5p (miRNAs w/seed CUGGCUC),miR-148a-3p (and other miRNAs w/seed CAGUGCA),miR-197-3p (and other miRNAs w/seed UCACCAC),miR-331-3p (miRNAs w/seed CCCCUGG),miR-100-5p (and other miRNAs w/seed ACCCGUA),miR-483-3p (miRNAs w/seed CACUCCU),miR-186-5p (miRNAs w/seed AAAGAAU),miR-151-5p (and other miRNAs w/seed CGAGGAG)…	51
Cellular Movement	cell movement	Cell movement of tumor cell lines	5.7e-20					miR-194-5p (miRNAs w/seed GUAACAG),let-7a-5p (and other miRNAs w/seed GAGGUAG),miR-149-5p (miRNAs w/seed CUGGCUC),miR-148a-3p (and other miRNAs w/seed CAGUGCA),miR-197-3p (and other miRNAs w/seed UCACCAC),miR-331-3p (miRNAs w/seed CCCCUGG),miR-100-5p (and other miRNAs w/seed ACCCGUA),miR-145-5p (and other miRNAs w/seed UCCAGUU),miR-483-3p (miRNAs w/seed CACUCCU),miR-186-5p (miRNAs w/seed AAAGAAU)…	53
Cancer, Hematological Disease, Hereditary Disorder, Organismal Injury and Abnormalities	myelodysplastic syndrome with isolated del(5q)	Myelodysplastic syndrome with isolated del(5q)	2.23e-19					miR-24-3p (and other miRNAs w/seed GGCUCAG),miR-128-3p (and other miRNAs w/seed CACAGUG),miR-34a-5p (and other miRNAs w/seed GGCAGUG),miR-148a-3p (and other miRNAs w/seed CAGUGCA),miR-130a-3p (and other miRNAs w/seed AGUGCAA),miR-100-5p (and other miRNAs w/seed ACCCGUA),miR-126a-3p (and other miRNAs w/seed CGUACCG),miR-29b-3p (and other miRNAs w/seed AGCACCA),miR-378a-3p (and other miRNAs w/seed …	12
Connective Tissue Disorders, Inflammatory Disease, Organismal Injury and Abnormalities, Respiratory Disease	idiopathic pulmonary fibrosis	Idiopathic pulmonary fibrosis	1.88e-18					let-7a-5p (and other miRNAs w/seed GAGGUAG),miR-18a-5p (and other miRNAs w/seed AAGGUGC),miR-197-3p (and other miRNAs w/seed UCACCAC),miR-145-5p (and other miRNAs w/seed UCCAGUU),miR-423-3p (miRNAs w/seed GCUCGGU),miR-423-5p (and other miRNAs w/seed GAGGGGC),let-7f-2-3p (and other miRNAs w/seed UAUACAG),miR-9-5p (and other miRNAs w/seed CUUUGGU),miR-30a-3p (and other miRNAs w/seed UUUCAGU),miR-19…	25
Cancer, Organismal Injury and Abnormalities	carcinoma	Invasive carcinoma	5.66e-18					miR-194-5p (miRNAs w/seed GUAACAG),let-7a-5p (and other miRNAs w/seed GAGGUAG),miR-149-5p (miRNAs w/seed CUGGCUC),miR-129-1-3p (and other miRNAs w/seed AGCCCUU),miR-129-5p (and other miRNAs w/seed UUUUUGC),miR-183-5p (miRNAs w/seed AUGGCAC),miR-145-5p (and other miRNAs w/seed UCCAGUU),miR-133a-3p (and other miRNAs w/seed UUGGUCC),miR-132-3p (and other miRNAs w/seed AACAGUC),miR-186-5p (miRNAs w/s…	33
Cancer, Organismal Injury and Abnormalities, Reproductive System Disease	cervical cancer	Cervical cancer	7.78e-18					miR-194-5p (miRNAs w/seed GUAACAG),let-7a-5p (and other miRNAs w/seed GAGGUAG),miR-149-5p (miRNAs w/seed CUGGCUC),miR-129-5p (and other miRNAs w/seed UUUUUGC),miR-205-5p (and other miRNAs w/seed CCUUCAU),miR-145-5p (and other miRNAs w/seed UCCAGUU),miR-133a-3p (and other miRNAs w/seed UUGGUCC),miR-132-3p (and other miRNAs w/seed AACAGUC),miR-186-5p (miRNAs w/seed AAAGAAU),miR-515-3p (and other mi…	33
Organismal Injury and Abnormalities	fibrosis	Fibrosis	9.88e-18					miR-194-5p (miRNAs w/seed GUAACAG),let-7a-5p (and other miRNAs w/seed GAGGUAG),miR-18a-5p (and other miRNAs w/seed AAGGUGC),miR-1970 (and other miRNAs w/seed GUGUCAC),miR-197-3p (and other miRNAs w/seed UCACCAC),miR-100-5p (and other miRNAs w/seed ACCCGUA),miR-145-5p (and other miRNAs w/seed UCCAGUU),miR-133a-3p (and other miRNAs w/seed UUGGUCC),miR-423-3p (miRNAs w/seed GCUCGGU),miR-423-5p (and …	39
Cellular Movement	invasion	Invasion of tumor cell lines	1.33e-17					miR-194-5p (miRNAs w/seed GUAACAG),miR-149-5p (miRNAs w/seed CUGGCUC),miR-129-5p (and other miRNAs w/seed UUUUUGC),miR-205-5p (and other miRNAs w/seed CCUUCAU),miR-148a-3p (and other miRNAs w/seed CAGUGCA),miR-331-3p (miRNAs w/seed CCCCUGG),miR-100-5p (and other miRNAs w/seed ACCCGUA),miR-145-5p (and other miRNAs w/seed UCCAGUU),miR-450a-5p (and other miRNAs w/seed UUUGCGA),miR-708-5p (and other …	46
Inflammatory Disease, Inflammatory Response, Organismal Injury and Abnormalities, Respiratory Disease	severe asthma	Severe asthma	9.14e-17					let-7a-5p (and other miRNAs w/seed GAGGUAG),miR-148a-3p (and other miRNAs w/seed CAGUGCA),miR-17-5p (and other miRNAs w/seed AAAGUGC),miR-96-5p (and other miRNAs w/seed UUGGCAC),miR-197-3p (and other miRNAs w/seed UCACCAC),miR-100-5p (and other miRNAs w/seed ACCCGUA),miR-135a-5p (and other miRNAs w/seed AUGGCUU),miR-27a-3p (and other miRNAs w/seed UCACAGU),miR-342-3p (miRNAs w/seed CUCACAC),miR-4…	12
Inflammatory Disease, Organismal Injury and Abnormalities, Respiratory Disease	fibrosis	Fibrosis of lung	1.32e-16					let-7a-5p (and other miRNAs w/seed GAGGUAG),miR-18a-5p (and other miRNAs w/seed AAGGUGC),miR-197-3p (and other miRNAs w/seed UCACCAC),miR-145-5p (and other miRNAs w/seed UCCAGUU),miR-423-3p (miRNAs w/seed GCUCGGU),miR-423-5p (and other miRNAs w/seed GAGGGGC),let-7f-2-3p (and other miRNAs w/seed UAUACAG),miR-9-5p (and other miRNAs w/seed CUUUGGU),miR-30a-3p (and other miRNAs w/seed UUUCAGU),miR-19…	26
Cellular Movement	invasion	Invasion of cells	2.41e-16					miR-194-5p (miRNAs w/seed GUAACAG),let-7a-5p (and other miRNAs w/seed GAGGUAG),miR-149-5p (miRNAs w/seed CUGGCUC),miR-129-5p (and other miRNAs w/seed UUUUUGC),miR-205-5p (and other miRNAs w/seed CCUUCAU),miR-148a-3p (and other miRNAs w/seed CAGUGCA),miR-331-3p (miRNAs w/seed CCCCUGG),miR-100-5p (and other miRNAs w/seed ACCCGUA),miR-145-5p (and other miRNAs w/seed UCCAGUU),miR-450a-5p (and other m…	47
Cancer, Organismal Injury and Abnormalities	solid tumor	Primary solid tumor	4e-16					let-7a-5p (and other miRNAs w/seed GAGGUAG),miR-149-5p (miRNAs w/seed CUGGCUC),miR-205-5p (and other miRNAs w/seed CCUUCAU),miR-148a-3p (and other miRNAs w/seed CAGUGCA),miR-183-5p (miRNAs w/seed AUGGCAC),miR-100-5p (and other miRNAs w/seed ACCCGUA),miR-132-3p (and other miRNAs w/seed AACAGUC),miR-9-5p (and other miRNAs w/seed CUUUGGU),miR-19b-3p (and other miRNAs w/seed GUGCAAA),miR-124-3p (and …	25
Endocrine System Disorders, Gastrointestinal Disease, Metabolic Disease, Organismal Injury and Abnormalities	non-insulin-dependent diabetes mellitus	Non-insulin-dependent diabetes mellitus	4.25e-16					let-7a-5p (and other miRNAs w/seed GAGGUAG),miR-24-3p (and other miRNAs w/seed GGCUCAG),miR-129-1-3p (and other miRNAs w/seed AGCCCUU),miR-129-5p (and other miRNAs w/seed UUUUUGC),miR-28-3p (and other miRNAs w/seed ACUAGAU),miR-148a-3p (and other miRNAs w/seed CAGUGCA),miR-183-5p (miRNAs w/seed AUGGCAC),miR-100-5p (and other miRNAs w/seed ACCCGUA),miR-133a-3p (and other miRNAs w/seed UUGGUCC),miR…	28
Cell Death and Survival, Organismal Injury and Abnormalities	apoptosis	Apoptosis of tumor cell lines	3.74e-15					miR-194-5p (miRNAs w/seed GUAACAG),let-7a-5p (and other miRNAs w/seed GAGGUAG),miR-24-3p (and other miRNAs w/seed GGCUCAG),miR-129-5p (and other miRNAs w/seed UUUUUGC),miR-205-5p (and other miRNAs w/seed CCUUCAU),miR-148a-3p (and other miRNAs w/seed CAGUGCA),miR-183-5p (miRNAs w/seed AUGGCAC),miR-197-3p (and other miRNAs w/seed UCACCAC),miR-331-3p (miRNAs w/seed CCCCUGG),miR-100-5p (and other miR…	45
Cancer, Gastrointestinal Disease, Organismal Injury and Abnormalities	colorectal cancer	Stage II colorectal cancer	7.58e-15					let-7a-5p (and other miRNAs w/seed GAGGUAG),miR-92a-3p (and other miRNAs w/seed AUUGCAC),miR-16-5p (and other miRNAs w/seed AGCAGCA),miR-128-3p (and other miRNAs w/seed CACAGUG),miR-200b-3p (and other miRNAs w/seed AAUACUG),miR-181a-5p (and other miRNAs w/seed ACAUUCA),miR-34a-5p (and other miRNAs w/seed GGCAGUG),miR-141-3p (and other miRNAs w/seed AACACUG),miR-17-5p (and other miRNAs w/seed AAAG…	10
Cancer, Gastrointestinal Disease, Organismal Injury and Abnormalities	colorectal cancer	Stage I-III colorectal cancer	1.08e-14					let-7a-5p (and other miRNAs w/seed GAGGUAG),miR-92a-3p (and other miRNAs w/seed AUUGCAC),miR-16-5p (and other miRNAs w/seed AGCAGCA),miR-128-3p (and other miRNAs w/seed CACAGUG),miR-200b-3p (and other miRNAs w/seed AAUACUG),miR-181a-5p (and other miRNAs w/seed ACAUUCA),miR-34a-5p (and other miRNAs w/seed GGCAGUG),miR-141-3p (and other miRNAs w/seed AACACUG),miR-17-5p (and other miRNAs w/seed AAAG…	11
Cancer, Hematological Disease, Immunological Disease, Organismal Injury and Abnormalities	T-cell non-Hodgkin disease	T-cell non-Hodgkin lymphoma	6.82e-14					miR-194-5p (miRNAs w/seed GUAACAG),let-7a-5p (and other miRNAs w/seed GAGGUAG),miR-598-3p (miRNAs w/seed ACGUCAU),miR-148a-3p (and other miRNAs w/seed CAGUGCA),miR-374b-5p (and other miRNAs w/seed UAUAAUA),miR-133a-3p (and other miRNAs w/seed UUGGUCC),miR-132-3p (and other miRNAs w/seed AACAGUC),miR-708-5p (and other miRNAs w/seed AGGAGCU),miR-342-3p (miRNAs w/seed CUCACAC),miR-423-5p (and other …	29
Immunological Disease, Inflammatory Disease, Inflammatory Response, Neurological Disease, Organismal Injury and Abnormalities	experimental autoimmune encephalomyelitis	Experimental autoimmune encephalomyelitis	1.83e-13					miR-124-3p (and other miRNAs w/seed AAGGCAC),miR-194-5p (miRNAs w/seed GUAACAG),let-7a-5p (and other miRNAs w/seed GAGGUAG),miR-92a-3p (and other miRNAs w/seed AUUGCAC),miR-16-5p (and other miRNAs w/seed AGCAGCA),miR-103-3p (and other miRNAs w/seed GCAGCAU),miR-598-3p (miRNAs w/seed ACGUCAU),miR-17-5p (and other miRNAs w/seed AAAGUGC),miR-140-5p (and other miRNAs w/seed AGUGGUU),miR-133a-3p (and …	21
Cancer, Organismal Injury and Abnormalities	primary tumor	Primary tumor	3.1e-13					let-7a-5p (and other miRNAs w/seed GAGGUAG),miR-92a-3p (and other miRNAs w/seed AUUGCAC),miR-149-5p (miRNAs w/seed CUGGCUC),miR-205-5p (and other miRNAs w/seed CCUUCAU),miR-218-5p (and other miRNAs w/seed UGUGCUU),miR-200b-3p (and other miRNAs w/seed AAUACUG),miR-291a-3p (and other miRNAs w/seed AAGUGCU),miR-148a-3p (and other miRNAs w/seed CAGUGCA),miR-183-5p (miRNAs w/seed AUGGCAC),miR-130a-3p …	22
Metabolic Disease, Neurological Disease, Organismal Injury and Abnormalities, Psychological Disorders	Alzheimer disease	Alzheimer disease	5.09e-13					let-7a-5p (and other miRNAs w/seed GAGGUAG),miR-148a-3p (and other miRNAs w/seed CAGUGCA),miR-197-3p (and other miRNAs w/seed UCACCAC),miR-100-5p (and other miRNAs w/seed ACCCGUA),miR-145-5p (and other miRNAs w/seed UCCAGUU),miR-132-3p (and other miRNAs w/seed AACAGUC),miR-378a-3p (and other miRNAs w/seed CUGGACU),miR-9-5p (and other miRNAs w/seed CUUUGGU),miR-210-3p (miRNAs w/seed UGUGCGU),miR-1…	26
Cancer, Organismal Injury and Abnormalities	metastatic melanoma cancer	Metastatic melanoma	5.57e-13					let-7a-5p (and other miRNAs w/seed GAGGUAG),miR-92a-3p (and other miRNAs w/seed AUUGCAC),miR-149-5p (miRNAs w/seed CUGGCUC),miR-205-5p (and other miRNAs w/seed CCUUCAU),miR-200b-3p (and other miRNAs w/seed AAUACUG),miR-34a-5p (and other miRNAs w/seed GGCAGUG),miR-148a-3p (and other miRNAs w/seed CAGUGCA),miR-183-5p (miRNAs w/seed AUGGCAC),miR-130a-3p (and other miRNAs w/seed AGUGCAA),miR-96-5p (a…	14
Cell Death and Survival, Organismal Injury and Abnormalities	cell death	Cell death of tumor cell lines	1.07e-12					miR-194-5p (miRNAs w/seed GUAACAG),let-7a-5p (and other miRNAs w/seed GAGGUAG),miR-24-3p (and other miRNAs w/seed GGCUCAG),miR-129-5p (and other miRNAs w/seed UUUUUGC),miR-205-5p (and other miRNAs w/seed CCUUCAU),miR-148a-3p (and other miRNAs w/seed CAGUGCA),miR-183-5p (miRNAs w/seed AUGGCAC),miR-197-3p (and other miRNAs w/seed UCACCAC),miR-331-3p (miRNAs w/seed CCCCUGG),miR-100-5p (and other miR…	46
Cancer, Gastrointestinal Disease, Organismal Injury and Abnormalities, Respiratory Disease	pharyngeal carcinoma	Pharyngeal carcinoma	1.28e-12					let-7a-5p (and other miRNAs w/seed GAGGUAG),miR-16-5p (and other miRNAs w/seed AGCAGCA),miR-18a-5p (and other miRNAs w/seed AAGGUGC),miR-218-5p (and other miRNAs w/seed UGUGCUU),miR-200b-3p (and other miRNAs w/seed AAUACUG),miR-183-5p (miRNAs w/seed AUGGCAC),miR-17-5p (and other miRNAs w/seed AAAGUGC),miR-140-5p (and other miRNAs w/seed AGUGGUU),miR-130a-3p (and other miRNAs w/seed AGUGCAA),miR-1…	22
Cancer, Connective Tissue Disorders, Organismal Injury and Abnormalities, Skeletal and Muscular Disorders	chordoma	Chordoma	1.5e-12					let-7a-5p (and other miRNAs w/seed GAGGUAG),miR-24-3p (and other miRNAs w/seed GGCUCAG),miR-16-5p (and other miRNAs w/seed AGCAGCA),miR-103-3p (and other miRNAs w/seed GCAGCAU),miR-181a-5p (and other miRNAs w/seed ACAUUCA),miR-151-5p (and other miRNAs w/seed CGAGGAG),miR-23a-3p (and other miRNAs w/seed UCACAUU),miR-191-5p (and other miRNAs w/seed AACGGAA),miR-145-5p (and other miRNAs w/seed UCCAG…	11
Immunological Disease, Neurological Disease, Organismal Injury and Abnormalities	autoimmune neurological disorder	Autoimmune neurological disorder	1.72e-12					miR-194-5p (miRNAs w/seed GUAACAG),let-7a-5p (and other miRNAs w/seed GAGGUAG),miR-18a-5p (and other miRNAs w/seed AAGGUGC),miR-598-3p (miRNAs w/seed ACGUCAU),miR-145-5p (and other miRNAs w/seed UCCAGUU),miR-133a-3p (and other miRNAs w/seed UUGGUCC),miR-19b-3p (and other miRNAs w/seed GUGCAAA),miR-151-3p (and other miRNAs w/seed UAGACUG),miR-124-3p (and other miRNAs w/seed AAGGCAC),miR-92a-3p (an…	25
Developmental Disorder, Hereditary Disorder, Organismal Injury and Abnormalities, Skeletal and Muscular Disorders	LMNA-related congenital muscular dystrophy	LMNA-related congenital muscular dystrophy	1.77e-12					miR-28-3p (and other miRNAs w/seed ACUAGAU),miR-128-3p (and other miRNAs w/seed CACAGUG),miR-148a-3p (and other miRNAs w/seed CAGUGCA),miR-374b-5p (and other miRNAs w/seed UAUAAUA),miR-335-5p (and other miRNAs w/seed CAAGAGC),miR-19b-3p (and other miRNAs w/seed GUGCAAA),miR-197-3p (and other miRNAs w/seed UCACCAC),miR-100-5p (and other miRNAs w/seed ACCCGUA)	8
Cancer, Organismal Injury and Abnormalities	invasive cancer	Invasive cancer	4.1e-12					miR-194-5p (miRNAs w/seed GUAACAG),let-7a-5p (and other miRNAs w/seed GAGGUAG),miR-149-5p (miRNAs w/seed CUGGCUC),miR-129-1-3p (and other miRNAs w/seed AGCCCUU),miR-129-5p (and other miRNAs w/seed UUUUUGC),miR-205-5p (and other miRNAs w/seed CCUUCAU),miR-148a-3p (and other miRNAs w/seed CAGUGCA),miR-183-5p (miRNAs w/seed AUGGCAC),miR-542-5p (miRNAs w/seed CGGGGAU),miR-145-5p (and other miRNAs w/s…	42
Cardiovascular Disease, Organismal Injury and Abnormalities, Reproductive System Disease	late-onset preeclampsia	Severe late-onset preeclampsia	8.49e-12					miR-16-5p (and other miRNAs w/seed AGCAGCA),miR-29b-3p (and other miRNAs w/seed AGCACCA),miR-181a-5p (and other miRNAs w/seed ACAUUCA),miR-335-5p (and other miRNAs w/seed CAAGAGC),miR-221-3p (and other miRNAs w/seed GCUACAU),miR-26a-5p (and other miRNAs w/seed UCAAGUA)	6
Infectious Diseases, Organismal Development, Organismal Injury and Abnormalities	growth	Growth of Herpesviridae	9.64e-12					miR-24-3p (and other miRNAs w/seed GGCUCAG),miR-103-3p (and other miRNAs w/seed GCAGCAU),miR-29b-3p (and other miRNAs w/seed AGCACCA),miR-148a-3p (and other miRNAs w/seed CAGUGCA),miR-378a-3p (and other miRNAs w/seed CUGGACU),miR-17-5p (and other miRNAs w/seed AAAGUGC),miR-30c-5p (and other miRNAs w/seed GUAAACA)	7
Inflammatory Response, Organismal Injury and Abnormalities	inflammation	Inflammation of absolute anatomical region	1.75e-11					miR-194-5p (miRNAs w/seed GUAACAG),let-7a-5p (and other miRNAs w/seed GAGGUAG),miR-24-3p (and other miRNAs w/seed GGCUCAG),miR-296-5p (miRNAs w/seed GGGCCCC),miR-1970 (and other miRNAs w/seed GUGUCAC),miR-129-5p (and other miRNAs w/seed UUUUUGC),miR-598-3p (miRNAs w/seed ACGUCAU),miR-324-5p (miRNAs w/seed GCAUCCC),miR-374b-5p (and other miRNAs w/seed UAUAAUA),miR-197-3p (and other miRNAs w/seed U…	45
Organismal Injury and Abnormalities, Respiratory Disease	lower respiratory tract disorder	Lower respiratory tract disorder	2.98e-11					let-7a-5p (and other miRNAs w/seed GAGGUAG),miR-18a-5p (and other miRNAs w/seed AAGGUGC),miR-197-3p (and other miRNAs w/seed UCACCAC),miR-145-5p (and other miRNAs w/seed UCCAGUU),miR-423-3p (miRNAs w/seed GCUCGGU),miR-423-5p (and other miRNAs w/seed GAGGGGC),let-7f-2-3p (and other miRNAs w/seed UAUACAG),miR-9-5p (and other miRNAs w/seed CUUUGGU),miR-30a-3p (and other miRNAs w/seed UUUCAGU),miR-19…	26
Cellular Development, Cellular Growth and Proliferation	cell proliferation	Cell proliferation of carcinoma cell lines	4.47e-11					let-7a-5p (and other miRNAs w/seed GAGGUAG),miR-24-3p (and other miRNAs w/seed GGCUCAG),miR-18a-5p (and other miRNAs w/seed AAGGUGC),miR-205-5p (and other miRNAs w/seed CCUUCAU),miR-183-5p (miRNAs w/seed AUGGCAC),miR-197-3p (and other miRNAs w/seed UCACCAC),miR-100-5p (and other miRNAs w/seed ACCCGUA),miR-145-5p (and other miRNAs w/seed UCCAGUU),miR-708-5p (and other miRNAs w/seed AGGAGCU),miR-37…	29
Cellular Movement	migration	Migration of cells	5.46e-11					miR-194-5p (miRNAs w/seed GUAACAG),let-7a-5p (and other miRNAs w/seed GAGGUAG),miR-149-5p (miRNAs w/seed CUGGCUC),miR-148a-3p (and other miRNAs w/seed CAGUGCA),miR-197-3p (and other miRNAs w/seed UCACCAC),miR-331-3p (miRNAs w/seed CCCCUGG),miR-100-5p (and other miRNAs w/seed ACCCGUA),miR-133a-3p (and other miRNAs w/seed UUGGUCC),miR-483-3p (miRNAs w/seed CACUCCU),miR-186-5p (miRNAs w/seed AAAGAAU…	52
Cell Death and Survival, Organismal Injury and Abnormalities	cell death	Cell death of carcinoma cell lines	6.67e-11					miR-124-3p (and other miRNAs w/seed AAGGCAC),miR-194-5p (miRNAs w/seed GUAACAG),let-7a-5p (and other miRNAs w/seed GAGGUAG),miR-129-5p (and other miRNAs w/seed UUUUUGC),miR-200b-3p (and other miRNAs w/seed AAUACUG),miR-34a-5p (and other miRNAs w/seed GGCAGUG),miR-148a-3p (and other miRNAs w/seed CAGUGCA),miR-17-5p (and other miRNAs w/seed AAAGUGC),miR-197-3p (and other miRNAs w/seed UCACCAC),miR-…	22
Cancer, Organismal Injury and Abnormalities, Reproductive System Disease	HER2 negative hormone receptor negative breast cancer	HER2 negative hormone receptor negative breast cancer	7.47e-11					miR-24-3p (and other miRNAs w/seed GGCUCAG),miR-16-5p (and other miRNAs w/seed AGCAGCA),miR-421-3p (and other miRNAs w/seed UCAACAG),miR-103-3p (and other miRNAs w/seed GCAGCAU),miR-148a-3p (and other miRNAs w/seed CAGUGCA),miR-374b-5p (and other miRNAs w/seed UAUAAUA),miR-17-5p (and other miRNAs w/seed AAAGUGC),miR-96-5p (and other miRNAs w/seed UUGGCAC),miR-361-5p (miRNAs w/seed UAUCAGA),miR-33…	19
Infectious Diseases, Organismal Development, Organismal Injury and Abnormalities	growth	Growth of Murine cytomegalovirus	1.12e-10					miR-24-3p (and other miRNAs w/seed GGCUCAG),miR-103-3p (and other miRNAs w/seed GCAGCAU),miR-148a-3p (and other miRNAs w/seed CAGUGCA),miR-378a-3p (and other miRNAs w/seed CUGGACU),miR-17-5p (and other miRNAs w/seed AAAGUGC),miR-30c-5p (and other miRNAs w/seed GUAAACA)	6
Cellular Movement	cell movement	Cell movement	1.14e-10					miR-194-5p (miRNAs w/seed GUAACAG),let-7a-5p (and other miRNAs w/seed GAGGUAG),miR-149-5p (miRNAs w/seed CUGGCUC),miR-148a-3p (and other miRNAs w/seed CAGUGCA),miR-197-3p (and other miRNAs w/seed UCACCAC),miR-331-3p (miRNAs w/seed CCCCUGG),miR-100-5p (and other miRNAs w/seed ACCCGUA),miR-145-5p (and other miRNAs w/seed UCCAGUU),miR-133a-3p (and other miRNAs w/seed UUGGUCC),miR-483-3p (miRNAs w/se…	54
Cancer, Hematological Disease, Immunological Disease, Organismal Injury and Abnormalities	mature T-cell neoplasm	Mature T-cell neoplasm	1.25e-10					miR-194-5p (miRNAs w/seed GUAACAG),let-7a-5p (and other miRNAs w/seed GAGGUAG),miR-598-3p (miRNAs w/seed ACGUCAU),miR-148a-3p (and other miRNAs w/seed CAGUGCA),miR-374b-5p (and other miRNAs w/seed UAUAAUA),miR-133a-3p (and other miRNAs w/seed UUGGUCC),miR-132-3p (and other miRNAs w/seed AACAGUC),miR-708-5p (and other miRNAs w/seed AGGAGCU),miR-342-3p (miRNAs w/seed CUCACAC),miR-423-5p (and other …	31
Inflammatory Response, Organismal Injury and Abnormalities	inflammation	Inflammation of organ	1.54e-10					miR-194-5p (miRNAs w/seed GUAACAG),let-7a-5p (and other miRNAs w/seed GAGGUAG),miR-296-5p (miRNAs w/seed GGGCCCC),miR-1970 (and other miRNAs w/seed GUGUCAC),miR-598-3p (miRNAs w/seed ACGUCAU),miR-324-5p (miRNAs w/seed GCAUCCC),miR-197-3p (and other miRNAs w/seed UCACCAC),miR-100-5p (and other miRNAs w/seed ACCCGUA),miR-133a-3p (and other miRNAs w/seed UUGGUCC),miR-362-5p (and other miRNAs w/seed …	39
Gastrointestinal Disease, Hepatic System Disease, Organismal Injury and Abnormalities, Reproductive System Disease	intrahepatic cholestasis of pregnancy	Intrahepatic cholestasis of pregnancy	1.78e-10					let-7a-5p (and other miRNAs w/seed GAGGUAG),miR-92a-3p (and other miRNAs w/seed AUUGCAC),miR-16-5p (and other miRNAs w/seed AGCAGCA),miR-128-3p (and other miRNAs w/seed CACAGUG),miR-148a-3p (and other miRNAs w/seed CAGUGCA),miR-1306-5p (miRNAs w/seed CACCUCC),miR-30c-5p (and other miRNAs w/seed GUAAACA),miR-100-5p (and other miRNAs w/seed ACCCGUA),miR-135a-5p (and other miRNAs w/seed AUGGCUU)	9
Cancer, Hematological Disease, Immunological Disease, Organismal Injury and Abnormalities	adult T-cell leukemia/lymphoma	Adult T-cell leukemia/lymphoma	2.86e-10					miR-92a-3p (and other miRNAs w/seed AUUGCAC),miR-148a-3p (and other miRNAs w/seed CAGUGCA),miR-17-5p (and other miRNAs w/seed AAAGUGC),miR-140-5p (and other miRNAs w/seed AGUGGUU),miR-361-5p (miRNAs w/seed UAUCAGA),miR-133a-3p (and other miRNAs w/seed UUGGUCC),miR-708-5p (and other miRNAs w/seed AGGAGCU),miR-342-3p (miRNAs w/seed CUCACAC),miR-423-5p (and other miRNAs w/seed GAGGGGC),miR-181a-5p (…	13
Cancer, Endocrine System Disorders, Organismal Injury and Abnormalities	papillary thyroid cancer	Papillary thyroid carcinoma	8.88e-10					miR-16-5p (and other miRNAs w/seed AGCAGCA),miR-218-5p (and other miRNAs w/seed UGUGCUU),miR-34a-5p (and other miRNAs w/seed GGCAGUG),miR-148a-3p (and other miRNAs w/seed CAGUGCA),miR-551b-3p (and other miRNAs w/seed CGACCCA),miR-17-5p (and other miRNAs w/seed AAAGUGC),miR-130a-3p (and other miRNAs w/seed AGUGCAA),miR-7a-5p (and other miRNAs w/seed GGAAGAC),miR-21-5p (and other miRNAs w/seed AGCU…	15
Digestive System Development and Function, Gastrointestinal Disease, Hepatic System Development and Function, Hepatic System Disease, Infectious Diseases, Inflammatory Disease, Inflammatory Response, Organ Development, Organismal Injury and Abnormalities	chronic hepatitis B	Chronic hepatitis B	1.08e-09					miR-16-5p (and other miRNAs w/seed AGCAGCA),miR-27a-3p (and other miRNAs w/seed UCACAGU),miR-1970 (and other miRNAs w/seed GUGUCAC),miR-130a-3p (and other miRNAs w/seed AGUGCAA),miR-210-3p (miRNAs w/seed UGUGCGU),miR-100-5p (and other miRNAs w/seed ACCCGUA),miR-135a-5p (and other miRNAs w/seed AUGGCUU),miR-221-3p (and other miRNAs w/seed GCUACAU)	8
Cell Death and Survival	apoptosis	Apoptosis	1.5e-09					miR-194-5p (miRNAs w/seed GUAACAG),let-7a-5p (and other miRNAs w/seed GAGGUAG),miR-148a-3p (and other miRNAs w/seed CAGUGCA),miR-197-3p (and other miRNAs w/seed UCACCAC),miR-331-3p (miRNAs w/seed CCCCUGG),miR-100-5p (and other miRNAs w/seed ACCCGUA),miR-145-5p (and other miRNAs w/seed UCCAGUU),miR-132-3p (and other miRNAs w/seed AACAGUC),miR-483-3p (miRNAs w/seed CACUCCU),miR-186-5p (miRNAs w/see…	52
Cell Death and Survival, Organismal Injury and Abnormalities	apoptosis	Apoptosis of carcinoma cell lines	1.61e-09					miR-124-3p (and other miRNAs w/seed AAGGCAC),let-7a-5p (and other miRNAs w/seed GAGGUAG),miR-129-5p (and other miRNAs w/seed UUUUUGC),miR-34a-5p (and other miRNAs w/seed GGCAGUG),miR-148a-3p (and other miRNAs w/seed CAGUGCA),miR-17-5p (and other miRNAs w/seed AAAGUGC),miR-197-3p (and other miRNAs w/seed UCACCAC),miR-100-5p (and other miRNAs w/seed ACCCGUA),miR-145-5p (and other miRNAs w/seed UCCA…	19
Cancer, Organismal Injury and Abnormalities	malignant solid tumor	Advanced malignant solid tumor	2.27e-09					let-7a-5p (and other miRNAs w/seed GAGGUAG),miR-149-5p (miRNAs w/seed CUGGCUC),miR-205-5p (and other miRNAs w/seed CCUUCAU),miR-148a-3p (and other miRNAs w/seed CAGUGCA),miR-183-5p (miRNAs w/seed AUGGCAC),miR-542-5p (miRNAs w/seed CGGGGAU),miR-145-5p (and other miRNAs w/seed UCCAGUU),miR-133a-3p (and other miRNAs w/seed UUGGUCC),miR-450a-5p (and other miRNAs w/seed UUUGCGA),miR-9-5p (and other mi…	25
Cancer, Connective Tissue Disorders, Organismal Injury and Abnormalities	dedifferentiated liposarcoma	Dedifferentiated liposarcoma	2.67e-09					miR-16-5p (and other miRNAs w/seed AGCAGCA),miR-29b-3p (and other miRNAs w/seed AGCACCA),miR-34a-5p (and other miRNAs w/seed GGCAGUG),miR-378a-3p (and other miRNAs w/seed CUGGACU),miR-335-5p (and other miRNAs w/seed CAAGAGC),miR-145-5p (and other miRNAs w/seed UCCAGUU),miR-26a-5p (and other miRNAs w/seed UCAAGUA),miR-21-5p (and other miRNAs w/seed AGCUUAU)	8
Cancer, Organismal Injury and Abnormalities	metastatic solid tumor	Metastatic solid tumor	4.29e-09					let-7a-5p (and other miRNAs w/seed GAGGUAG),miR-92a-3p (and other miRNAs w/seed AUUGCAC),miR-149-5p (miRNAs w/seed CUGGCUC),miR-205-5p (and other miRNAs w/seed CCUUCAU),miR-218-5p (and other miRNAs w/seed UGUGCUU),miR-200b-3p (and other miRNAs w/seed AAUACUG),miR-34a-5p (and other miRNAs w/seed GGCAGUG),miR-148a-3p (and other miRNAs w/seed CAGUGCA),miR-183-5p (miRNAs w/seed AUGGCAC),miR-542-5p (m…	23
Cell Death and Survival, Organismal Injury and Abnormalities	necrosis	Necrosis	5.45e-09					miR-194-5p (miRNAs w/seed GUAACAG),let-7a-5p (and other miRNAs w/seed GAGGUAG),miR-148a-3p (and other miRNAs w/seed CAGUGCA),miR-197-3p (and other miRNAs w/seed UCACCAC),miR-331-3p (miRNAs w/seed CCCCUGG),miR-100-5p (and other miRNAs w/seed ACCCGUA),miR-145-5p (and other miRNAs w/seed UCCAGUU),miR-132-3p (and other miRNAs w/seed AACAGUC),miR-483-3p (miRNAs w/seed CACUCCU),miR-186-5p (miRNAs w/see…	52
Infectious Diseases, Organismal Development, Organismal Injury and Abnormalities	growth	Growth of human herpesvirus 1	8.77e-09					miR-24-3p (and other miRNAs w/seed GGCUCAG),miR-103-3p (and other miRNAs w/seed GCAGCAU),miR-29b-3p (and other miRNAs w/seed AGCACCA),miR-17-5p (and other miRNAs w/seed AAAGUGC),miR-30c-5p (and other miRNAs w/seed GUAAACA)	5
Cellular Development	maturation	Maturation of chondrocyte cell lines	8.77e-09					miR-205-5p (and other miRNAs w/seed CCUUCAU),miR-34a-5p (and other miRNAs w/seed GGCAGUG),miR-23a-3p (and other miRNAs w/seed UCACAUU),miR-30c-5p (and other miRNAs w/seed GUAAACA),miR-135a-5p (and other miRNAs w/seed AUGGCUU)	5
Endocrine System Disorders, Gastrointestinal Disease, Metabolic Disease, Organismal Injury and Abnormalities	diabetes mellitus	Diabetes mellitus	9.49e-09					miR-194-5p (miRNAs w/seed GUAACAG),let-7a-5p (and other miRNAs w/seed GAGGUAG),miR-24-3p (and other miRNAs w/seed GGCUCAG),miR-129-1-3p (and other miRNAs w/seed AGCCCUU),miR-129-5p (and other miRNAs w/seed UUUUUGC),miR-205-5p (and other miRNAs w/seed CCUUCAU),miR-28-3p (and other miRNAs w/seed ACUAGAU),miR-148a-3p (and other miRNAs w/seed CAGUGCA),miR-183-5p (miRNAs w/seed AUGGCAC),miR-100-5p (an…	38
Cancer, Connective Tissue Disorders, Organismal Injury and Abnormalities	liposarcoma	Liposarcoma	9.65e-09					miR-16-5p (and other miRNAs w/seed AGCAGCA),let-7a-5p (and other miRNAs w/seed GAGGUAG),miR-29b-3p (and other miRNAs w/seed AGCACCA),miR-34a-5p (and other miRNAs w/seed GGCAGUG),miR-378a-3p (and other miRNAs w/seed CUGGACU),miR-335-5p (and other miRNAs w/seed CAAGAGC),miR-145-5p (and other miRNAs w/seed UCCAGUU),miR-26a-5p (and other miRNAs w/seed UCAAGUA),miR-21-5p (and other miRNAs w/seed AGCUU…	9
Dermatological Diseases and Conditions, Organismal Injury and Abnormalities	psoriasis	Psoriasis	1.17e-08					let-7a-5p (and other miRNAs w/seed GAGGUAG),miR-16-5p (and other miRNAs w/seed AGCAGCA),miR-103-3p (and other miRNAs w/seed GCAGCAU),miR-205-5p (and other miRNAs w/seed CCUUCAU),miR-148a-3p (and other miRNAs w/seed CAGUGCA),miR-183-5p (miRNAs w/seed AUGGCAC),miR-551b-3p (and other miRNAs w/seed CGACCCA),miR-17-5p (and other miRNAs w/seed AAAGUGC),miR-126a-3p (and other miRNAs w/seed CGUACCG),miR-…	19
Cancer, Organismal Injury and Abnormalities, Reproductive System Disease	ductal breast carcinoma	Invasive ductal breast carcinoma	1.19e-08					let-7a-5p (and other miRNAs w/seed GAGGUAG),miR-16-5p (and other miRNAs w/seed AGCAGCA),miR-129-1-3p (and other miRNAs w/seed AGCCCUU),miR-103-3p (and other miRNAs w/seed GCAGCAU),miR-29b-3p (and other miRNAs w/seed AGCACCA),miR-200b-3p (and other miRNAs w/seed AAUACUG),miR-141-3p (and other miRNAs w/seed AACACUG),miR-183-5p (miRNAs w/seed AUGGCAC),miR-17-5p (and other miRNAs w/seed AAAGUGC),miR-…	11
Cancer, Gastrointestinal Disease, Organismal Injury and Abnormalities	colorectal cancer	Stage I colorectal cancer	1.24e-08					miR-200b-3p (and other miRNAs w/seed AAUACUG),miR-34a-5p (and other miRNAs w/seed GGCAGUG),miR-17-5p (and other miRNAs w/seed AAAGUGC),miR-145-5p (and other miRNAs w/seed UCCAGUU),miR-21-5p (and other miRNAs w/seed AGCUUAU)	5
Cellular Movement	migration	Migration of stomach cancer cell lines	1.44e-08					miR-92a-3p (and other miRNAs w/seed AUUGCAC),miR-423-5p (and other miRNAs w/seed GAGGGGC),miR-340-5p (miRNAs w/seed UAUAAAG),miR-29b-3p (and other miRNAs w/seed AGCACCA),miR-378a-3p (and other miRNAs w/seed CUGGACU),miR-17-5p (and other miRNAs w/seed AAAGUGC),miR-9-5p (and other miRNAs w/seed CUUUGGU),miR-130a-3p (and other miRNAs w/seed AGUGCAA),miR-7a-5p (and other miRNAs w/seed GGAAGAC),miR-26…	10
Developmental Disorder, Hereditary Disorder, Organismal Injury and Abnormalities, Renal and Urological Disease	polycystic kidney disease	Polycystic Kidney Disease	2.47e-08					miR-128-3p (and other miRNAs w/seed CACAGUG),miR-34a-5p (and other miRNAs w/seed GGCAGUG),miR-291a-3p (and other miRNAs w/seed AAGUGCU),miR-148a-3p (and other miRNAs w/seed CAGUGCA),miR-17-5p (and other miRNAs w/seed AAAGUGC),miR-96-5p (and other miRNAs w/seed UUGGCAC),miR-100-5p (and other miRNAs w/seed ACCCGUA),miR-216a-5p (miRNAs w/seed AAUCUCA),miR-7a-5p (and other miRNAs w/seed GGAAGAC),miR-…	13
Organismal Injury and Abnormalities, Renal and Urological Disease	cystic kidney disease	Cystic kidney disease	3.34e-08					miR-194-5p (miRNAs w/seed GUAACAG),miR-128-3p (and other miRNAs w/seed CACAGUG),miR-34a-5p (and other miRNAs w/seed GGCAGUG),miR-291a-3p (and other miRNAs w/seed AAGUGCU),miR-148a-3p (and other miRNAs w/seed CAGUGCA),miR-17-5p (and other miRNAs w/seed AAAGUGC),miR-96-5p (and other miRNAs w/seed UUGGCAC),miR-100-5p (and other miRNAs w/seed ACCCGUA),miR-216a-5p (miRNAs w/seed AAUCUCA),miR-7a-5p (an…	14
Cellular Development, Cellular Growth and Proliferation	proliferation	Proliferation of stomach cancer cell lines	5.71e-08					miR-423-5p (and other miRNAs w/seed GAGGGGC),miR-340-5p (miRNAs w/seed UAUAAAG),miR-148a-3p (and other miRNAs w/seed CAGUGCA),miR-378a-3p (and other miRNAs w/seed CUGGACU),miR-17-5p (and other miRNAs w/seed AAAGUGC),miR-9-5p (and other miRNAs w/seed CUUUGGU),miR-130a-3p (and other miRNAs w/seed AGUGCAA),miR-23a-3p (and other miRNAs w/seed UCACAUU),miR-145-5p (and other miRNAs w/seed UCCAGUU),miR-…	11
Cellular Development, Cellular Growth and Proliferation	cell proliferation	Cell proliferation of colorectal cancer cell lines	6.17e-08					miR-124-3p (and other miRNAs w/seed AAGGCAC),miR-16-5p (and other miRNAs w/seed AGCAGCA),miR-129-5p (and other miRNAs w/seed UUUUUGC),miR-34a-5p (and other miRNAs w/seed GGCAGUG),miR-291a-3p (and other miRNAs w/seed AAGUGCU),miR-17-5p (and other miRNAs w/seed AAAGUGC),miR-130a-3p (and other miRNAs w/seed AGUGCAA),miR-21-5p (and other miRNAs w/seed AGCUUAU),miR-145-5p (and other miRNAs w/seed UCCA…	17
Cardiovascular Disease, Organismal Injury and Abnormalities, Reproductive System Disease	severe preeclampsia	Severe preeclampsia	7.67e-08					miR-16-5p (and other miRNAs w/seed AGCAGCA),miR-29b-3p (and other miRNAs w/seed AGCACCA),miR-181a-5p (and other miRNAs w/seed ACAUUCA),miR-335-5p (and other miRNAs w/seed CAAGAGC),miR-1246 (miRNAs w/seed AUGGAUU),miR-221-3p (and other miRNAs w/seed GCUACAU),miR-26a-5p (and other miRNAs w/seed UCAAGUA)	7
Skeletal and Muscular System Development and Function, Tissue Morphology	quantity	Quantity of muscle cell lines	9.18e-08					miR-483-3p (miRNAs w/seed CACUCCU),miR-296-5p (miRNAs w/seed GGGCCCC),miR-342-3p (miRNAs w/seed CUCACAC),miR-574-3p (miRNAs w/seed ACGCUCA),miR-512-5p (miRNAs w/seed ACUCAGC),miR-331-3p (miRNAs w/seed CCCCUGG),miR-133a-3p (and other miRNAs w/seed UUGGUCC)	7
Cancer, Organismal Injury and Abnormalities	cancer	Stage I-II cancer	9.23e-08					let-7a-5p (and other miRNAs w/seed GAGGUAG),miR-92a-3p (and other miRNAs w/seed AUUGCAC),miR-16-5p (and other miRNAs w/seed AGCAGCA),miR-128-3p (and other miRNAs w/seed CACAGUG),miR-200b-3p (and other miRNAs w/seed AAUACUG),miR-181a-5p (and other miRNAs w/seed ACAUUCA),miR-34a-5p (and other miRNAs w/seed GGCAGUG),miR-141-3p (and other miRNAs w/seed AACACUG),miR-17-5p (and other miRNAs w/seed AAAG…	11
Cancer, Organismal Injury and Abnormalities	advanced malignant tumor	Advanced malignant tumor	1.36e-07					let-7a-5p (and other miRNAs w/seed GAGGUAG),miR-149-5p (miRNAs w/seed CUGGCUC),miR-205-5p (and other miRNAs w/seed CCUUCAU),miR-148a-3p (and other miRNAs w/seed CAGUGCA),miR-183-5p (miRNAs w/seed AUGGCAC),miR-542-5p (miRNAs w/seed CGGGGAU),miR-145-5p (and other miRNAs w/seed UCCAGUU),miR-133a-3p (and other miRNAs w/seed UUGGUCC),miR-450a-5p (and other miRNAs w/seed UUUGCGA),miR-9-5p (and other mi…	31
Inflammatory Disease, Organismal Injury and Abnormalities	inflammatory disorder	Severe inflammatory disorder	1.54e-07					let-7a-5p (and other miRNAs w/seed GAGGUAG),miR-200b-3p (and other miRNAs w/seed AAUACUG),miR-148a-3p (and other miRNAs w/seed CAGUGCA),miR-17-5p (and other miRNAs w/seed AAAGUGC),miR-96-5p (and other miRNAs w/seed UUGGCAC),miR-197-3p (and other miRNAs w/seed UCACCAC),miR-100-5p (and other miRNAs w/seed ACCCGUA),miR-135a-5p (and other miRNAs w/seed AUGGCUU),miR-27a-3p (and other miRNAs w/seed UCA…	13
Cancer, Organismal Injury and Abnormalities, Reproductive System Disease	mammary tumor	Mammary tumor	1.61e-07					let-7a-5p (and other miRNAs w/seed GAGGUAG),miR-18a-5p (and other miRNAs w/seed AAGGUGC),miR-148a-3p (and other miRNAs w/seed CAGUGCA),miR-374b-5p (and other miRNAs w/seed UAUAAUA),miR-331-3p (miRNAs w/seed CCCCUGG),miR-100-5p (and other miRNAs w/seed ACCCGUA),miR-145-5p (and other miRNAs w/seed UCCAGUU),miR-483-3p (miRNAs w/seed CACUCCU),miR-151-5p (and other miRNAs w/seed CGAGGAG),miR-378a-3p (…	54
Cancer, Organismal Injury and Abnormalities	benign solid tumor	Benign solid tumor	1.74e-07					let-7a-5p (and other miRNAs w/seed GAGGUAG),miR-296-5p (miRNAs w/seed GGGCCCC),miR-129-5p (and other miRNAs w/seed UUUUUGC),miR-197-3p (and other miRNAs w/seed UCACCAC),miR-145-5p (and other miRNAs w/seed UCCAGUU),miR-132-3p (and other miRNAs w/seed AACAGUC),miR-708-5p (and other miRNAs w/seed AGGAGCU),miR-342-3p (miRNAs w/seed CUCACAC),miR-423-5p (and other miRNAs w/seed GAGGGGC),miR-92a-3p (and…	27
Cancer, Hematological Disease, Immunological Disease, Organismal Injury and Abnormalities	T-cell malignant neoplasm	T-cell malignant neoplasm	2.01e-07					miR-194-5p (miRNAs w/seed GUAACAG),let-7a-5p (and other miRNAs w/seed GAGGUAG),miR-598-3p (miRNAs w/seed ACGUCAU),miR-148a-3p (and other miRNAs w/seed CAGUGCA),miR-374b-5p (and other miRNAs w/seed UAUAAUA),miR-133a-3p (and other miRNAs w/seed UUGGUCC),miR-132-3p (and other miRNAs w/seed AACAGUC),miR-708-5p (and other miRNAs w/seed AGGAGCU),miR-342-3p (miRNAs w/seed CUCACAC),miR-423-5p (and other …	31
Hereditary Disorder, Organismal Injury and Abnormalities, Renal and Urological Disease	hereditary kidney disease	Hereditary kidney disease	2.81e-07					miR-128-3p (and other miRNAs w/seed CACAGUG),miR-34a-5p (and other miRNAs w/seed GGCAGUG),miR-291a-3p (and other miRNAs w/seed AAGUGCU),miR-148a-3p (and other miRNAs w/seed CAGUGCA),miR-17-5p (and other miRNAs w/seed AAAGUGC),miR-96-5p (and other miRNAs w/seed UUGGCAC),miR-100-5p (and other miRNAs w/seed ACCCGUA),miR-216a-5p (miRNAs w/seed AAUCUCA),miR-7a-5p (and other miRNAs w/seed GGAAGAC),miR-…	15
Cancer, Organismal Injury and Abnormalities	metastasis	Metastasis	4.03e-07					let-7a-5p (and other miRNAs w/seed GAGGUAG),miR-149-5p (miRNAs w/seed CUGGCUC),miR-205-5p (and other miRNAs w/seed CCUUCAU),miR-148a-3p (and other miRNAs w/seed CAGUGCA),miR-183-5p (miRNAs w/seed AUGGCAC),miR-542-5p (miRNAs w/seed CGGGGAU),miR-145-5p (and other miRNAs w/seed UCCAGUU),miR-133a-3p (and other miRNAs w/seed UUGGUCC),miR-450a-5p (and other miRNAs w/seed UUUGCGA),miR-9-5p (and other mi…	29
Cellular Movement	migration	Migration of carcinoma cell lines	4.32e-07					miR-16-5p (and other miRNAs w/seed AGCAGCA),miR-205-5p (and other miRNAs w/seed CCUUCAU),miR-200b-3p (and other miRNAs w/seed AAUACUG),miR-34a-5p (and other miRNAs w/seed GGCAGUG),miR-148a-3p (and other miRNAs w/seed CAGUGCA),miR-17-5p (and other miRNAs w/seed AAAGUGC),miR-197-3p (and other miRNAs w/seed UCACCAC),miR-100-5p (and other miRNAs w/seed ACCCGUA),miR-7a-5p (and other miRNAs w/seed GGAA…	18
Infectious Diseases, Organismal Development, Organismal Injury and Abnormalities	growth	Growth of Murine herpesvirus 4	4.46e-07					miR-24-3p (and other miRNAs w/seed GGCUCAG),miR-103-3p (and other miRNAs w/seed GCAGCAU),miR-17-5p (and other miRNAs w/seed AAAGUGC),miR-30c-5p (and other miRNAs w/seed GUAAACA)	4
Inflammatory Response, Organismal Injury and Abnormalities	inflammation	Inflammation of body cavity	6.34e-07					let-7a-5p (and other miRNAs w/seed GAGGUAG),miR-296-5p (miRNAs w/seed GGGCCCC),miR-1970 (and other miRNAs w/seed GUGUCAC),miR-324-5p (miRNAs w/seed GCAUCCC),miR-197-3p (and other miRNAs w/seed UCACCAC),miR-100-5p (and other miRNAs w/seed ACCCGUA),miR-133a-3p (and other miRNAs w/seed UUGGUCC),miR-362-5p (and other miRNAs w/seed AUCCUUG),miR-423-3p (miRNAs w/seed GCUCGGU),miR-642a-5p (miRNAs w/seed…	27
Developmental Disorder, Organismal Injury and Abnormalities, Skeletal and Muscular Disorders	congenital myopathy	Congenital myopathy	7.15e-07					miR-103-3p (and other miRNAs w/seed GCAGCAU),miR-28-3p (and other miRNAs w/seed ACUAGAU),miR-128-3p (and other miRNAs w/seed CACAGUG),miR-148a-3p (and other miRNAs w/seed CAGUGCA),miR-374b-5p (and other miRNAs w/seed UAUAAUA),miR-335-5p (and other miRNAs w/seed CAAGAGC),miR-30a-3p (and other miRNAs w/seed UUUCAGU),miR-19b-3p (and other miRNAs w/seed GUGCAAA),miR-197-3p (and other miRNAs w/seed UC…	10
Cancer, Hematological Disease, Immunological Disease, Organismal Injury and Abnormalities	lymphoma	Lymphoma	7.86e-07					miR-194-5p (miRNAs w/seed GUAACAG),let-7a-5p (and other miRNAs w/seed GAGGUAG),miR-18a-5p (and other miRNAs w/seed AAGGUGC),miR-598-3p (miRNAs w/seed ACGUCAU),miR-148a-3p (and other miRNAs w/seed CAGUGCA),miR-374b-5p (and other miRNAs w/seed UAUAAUA),miR-133a-3p (and other miRNAs w/seed UUGGUCC),miR-132-3p (and other miRNAs w/seed AACAGUC),miR-708-5p (and other miRNAs w/seed AGGAGCU),miR-342-3p (…	33
Cellular Development, Cellular Growth and Proliferation	proliferation	Proliferation of lung cancer cell lines	8.99e-07					let-7a-5p (and other miRNAs w/seed GAGGUAG),miR-205-5p (and other miRNAs w/seed CCUUCAU),miR-291a-3p (and other miRNAs w/seed AAGUGCU),miR-183-5p (miRNAs w/seed AUGGCAC),miR-17-5p (and other miRNAs w/seed AAAGUGC),miR-96-5p (and other miRNAs w/seed UUGGCAC),miR-197-3p (and other miRNAs w/seed UCACCAC),miR-145-5p (and other miRNAs w/seed UCCAGUU),miR-7a-5p (and other miRNAs w/seed GGAAGAC),miR-21-…	16
Cancer, Hematological Disease, Immunological Disease, Organismal Injury and Abnormalities	non-Hodgkin disease	Non-Hodgkin lymphoma	9.68e-07					miR-194-5p (miRNAs w/seed GUAACAG),let-7a-5p (and other miRNAs w/seed GAGGUAG),miR-598-3p (miRNAs w/seed ACGUCAU),miR-148a-3p (and other miRNAs w/seed CAGUGCA),miR-374b-5p (and other miRNAs w/seed UAUAAUA),miR-133a-3p (and other miRNAs w/seed UUGGUCC),miR-132-3p (and other miRNAs w/seed AACAGUC),miR-708-5p (and other miRNAs w/seed AGGAGCU),miR-342-3p (miRNAs w/seed CUCACAC),miR-423-5p (and other …	30
Cellular Movement	invasion	Invasion of breast cancer cell lines	1.03e-06					miR-92a-3p (and other miRNAs w/seed AUUGCAC),miR-16-5p (and other miRNAs w/seed AGCAGCA),miR-149-5p (miRNAs w/seed CUGGCUC),miR-205-5p (and other miRNAs w/seed CCUUCAU),miR-200b-3p (and other miRNAs w/seed AAUACUG),miR-17-5p (and other miRNAs w/seed AAAGUGC),miR-145-5p (and other miRNAs w/seed UCCAGUU),miR-7a-5p (and other miRNAs w/seed GGAAGAC),miR-135a-5p (and other miRNAs w/seed AUGGCUU),miR-2…	15
Cancer, Organismal Injury and Abnormalities, Reproductive System Disease	breast cancer	Breast cancer	1.1e-06					let-7a-5p (and other miRNAs w/seed GAGGUAG),miR-18a-5p (and other miRNAs w/seed AAGGUGC),miR-148a-3p (and other miRNAs w/seed CAGUGCA),miR-374b-5p (and other miRNAs w/seed UAUAAUA),miR-331-3p (miRNAs w/seed CCCCUGG),miR-100-5p (and other miRNAs w/seed ACCCGUA),miR-145-5p (and other miRNAs w/seed UCCAGUU),miR-483-3p (miRNAs w/seed CACUCCU),miR-151-5p (and other miRNAs w/seed CGAGGAG),miR-378a-3p (…	51
Neurological Disease, Organismal Injury and Abnormalities	epilepsy or neurodevelopmental disorder	Epilepsy or neurodevelopmental disorder	1.16e-06					let-7a-5p (and other miRNAs w/seed GAGGUAG),miR-92a-3p (and other miRNAs w/seed AUUGCAC),miR-24-3p (and other miRNAs w/seed GGCUCAG),miR-16-5p (and other miRNAs w/seed AGCAGCA),miR-296-5p (miRNAs w/seed GGGCCCC),miR-130a-3p (and other miRNAs w/seed AGUGCAA),miR-191-5p (and other miRNAs w/seed AACGGAA),miR-361-5p (miRNAs w/seed UAUCAGA),miR-100-5p (and other miRNAs w/seed ACCCGUA),miR-132-3p (and …	22
Organismal Injury and Abnormalities, Reproductive System Disease	benign pelvic disease	Benign pelvic disease	1.6e-06					miR-194-5p (miRNAs w/seed GUAACAG),let-7a-5p (and other miRNAs w/seed GAGGUAG),miR-92a-3p (and other miRNAs w/seed AUUGCAC),miR-16-5p (and other miRNAs w/seed AGCAGCA),miR-200b-3p (and other miRNAs w/seed AAUACUG),miR-34a-5p (and other miRNAs w/seed GGCAGUG),miR-17-5p (and other miRNAs w/seed AAAGUGC),miR-197-3p (and other miRNAs w/seed UCACCAC),miR-100-5p (and other miRNAs w/seed ACCCGUA),miR-14…	22
Organismal Injury and Abnormalities	cirrhosis	Cirrhosis	1.74e-06					miR-16-5p (and other miRNAs w/seed AGCAGCA),miR-27a-3p (and other miRNAs w/seed UCACAGU),miR-582-5p (miRNAs w/seed UACAGUU),miR-1970 (and other miRNAs w/seed GUGUCAC),miR-181a-5p (and other miRNAs w/seed ACAUUCA),miR-455-3p (miRNAs w/seed CAGUCCA),miR-130a-3p (and other miRNAs w/seed AGUGCAA),miR-210-3p (miRNAs w/seed UGUGCGU),miR-100-5p (and other miRNAs w/seed ACCCGUA),miR-135a-5p (and other mi…	11
Cancer, Organismal Injury and Abnormalities	EPCAM-positive carcinoma	EPCAM-positive carcinoma	2e-06					miR-92a-3p (and other miRNAs w/seed AUUGCAC),miR-181a-5p (and other miRNAs w/seed ACAUUCA),miR-17-5p (and other miRNAs w/seed AAAGUGC)	3
Cancer, Endocrine System Disorders, Organismal Injury and Abnormalities, Reproductive System Disease	corticotrophic adenoma	Corticotrophic adenoma	2.6e-06					let-7a-5p (and other miRNAs w/seed GAGGUAG),miR-16-5p (and other miRNAs w/seed AGCAGCA),miR-141-3p (and other miRNAs w/seed AACACUG),miR-21-5p (and other miRNAs w/seed AGCUUAU)	4
Cellular Movement	cell movement	Cell movement of breast cancer cell lines	3.82e-06					let-7a-5p (and other miRNAs w/seed GAGGUAG),miR-16-5p (and other miRNAs w/seed AGCAGCA),miR-149-5p (miRNAs w/seed CUGGCUC),miR-205-5p (and other miRNAs w/seed CCUUCAU),miR-216b-5p (miRNAs w/seed AAUCUCU),miR-17-5p (and other miRNAs w/seed AAAGUGC),miR-145-5p (and other miRNAs w/seed UCCAGUU),miR-7a-5p (and other miRNAs w/seed GGAAGAC),miR-135a-5p (and other miRNAs w/seed AUGGCUU),miR-21-5p (and o…	15
Cellular Development, Skeletal and Muscular System Development and Function	differentiation	Differentiation of muscle cell lines	3.98e-06					miR-483-3p (miRNAs w/seed CACUCCU),miR-296-5p (miRNAs w/seed GGGCCCC),miR-129-1-3p (and other miRNAs w/seed AGCCCUU),miR-342-3p (miRNAs w/seed CUCACAC),miR-455-3p (miRNAs w/seed CAGUCCA),miR-574-3p (miRNAs w/seed ACGCUCA),miR-512-5p (miRNAs w/seed ACUCAGC),miR-331-3p (miRNAs w/seed CCCCUGG),miR-100-5p (and other miRNAs w/seed ACCCGUA),miR-133a-3p (and other miRNAs w/seed UUGGUCC)	10
Gastrointestinal Disease, Hepatic System Disease, Organismal Injury and Abnormalities	fibrosis	Fibrosis of liver	5.37e-06					miR-194-5p (miRNAs w/seed GUAACAG),miR-16-5p (and other miRNAs w/seed AGCAGCA),miR-1970 (and other miRNAs w/seed GUGUCAC),miR-130a-3p (and other miRNAs w/seed AGUGCAA),miR-100-5p (and other miRNAs w/seed ACCCGUA),miR-133a-3p (and other miRNAs w/seed UUGGUCC),miR-135a-5p (and other miRNAs w/seed AUGGCUU),miR-27a-3p (and other miRNAs w/seed UCACAGU),miR-455-3p (miRNAs w/seed CAGUCCA),miR-210-3p (mi…	12
Cell Cycle, Embryonic Development	G1/S phase transition	G1/S phase transition of embryonic cell lines	5.41e-06					let-7a-5p (and other miRNAs w/seed GAGGUAG),miR-92a-3p (and other miRNAs w/seed AUUGCAC),miR-16-5p (and other miRNAs w/seed AGCAGCA),miR-17-5p (and other miRNAs w/seed AAAGUGC)	4
Cardiovascular Disease, Developmental Disorder, Hereditary Disorder, Lipid Metabolism, Metabolic Disease, Organismal Injury and Abnormalities, Small Molecule Biochemistry	Fabry disease	Fabry disease	6.37e-06					miR-30c-5p (and other miRNAs w/seed GUAAACA),miR-10a-5p (and other miRNAs w/seed ACCCUGU),miR-221-3p (and other miRNAs w/seed GCUACAU),miR-21-5p (and other miRNAs w/seed AGCUUAU)	4
Cellular Development, Cellular Growth and Proliferation	cell proliferation	Cell proliferation of breast cancer cell lines	6.65e-06					miR-16-5p (and other miRNAs w/seed AGCAGCA),miR-149-5p (miRNAs w/seed CUGGCUC),miR-515-5p (and other miRNAs w/seed UCUCCAA),miR-128-3p (and other miRNAs w/seed CACAGUG),miR-542-5p (miRNAs w/seed CGGGGAU),miR-17-5p (and other miRNAs w/seed AAAGUGC),miR-145-5p (and other miRNAs w/seed UCCAGUU),miR-7a-5p (and other miRNAs w/seed GGAAGAC),miR-21-5p (and other miRNAs w/seed AGCUUAU),miR-708-5p (and ot…	17
Organismal Injury and Abnormalities, Reproductive System Disease	endometriosis	Endometriosis	6.95e-06					miR-194-5p (miRNAs w/seed GUAACAG),miR-16-5p (and other miRNAs w/seed AGCAGCA),miR-200b-3p (and other miRNAs w/seed AAUACUG),miR-34a-5p (and other miRNAs w/seed GGCAGUG),miR-17-5p (and other miRNAs w/seed AAAGUGC),miR-100-5p (and other miRNAs w/seed ACCCGUA),miR-145-5p (and other miRNAs w/seed UCCAGUU),miR-126a-3p (and other miRNAs w/seed CGUACCG),miR-142-3p (and other miRNAs w/seed GUAGUGU),miR-…	14
Cellular Development, Cellular Growth and Proliferation	proliferation	Proliferation of pancreatic cancer cell lines	7.52e-06					miR-27a-3p (and other miRNAs w/seed UCACAGU),miR-483-3p (miRNAs w/seed CACUCCU),miR-340-5p (miRNAs w/seed UAUAAAG),miR-34a-5p (and other miRNAs w/seed GGCAGUG),miR-140-5p (and other miRNAs w/seed AGUGGUU),miR-210-3p (miRNAs w/seed UGUGCGU),miR-30c-5p (and other miRNAs w/seed GUAAACA),miR-221-3p (and other miRNAs w/seed GCUACAU),miR-132-3p (and other miRNAs w/seed AACAGUC),miR-21-5p (and other miR…	10
Cancer, Connective Tissue Disorders, Organismal Injury and Abnormalities	connective tissue cancer	Connective tissue cancer	8.36e-06					let-7a-5p (and other miRNAs w/seed GAGGUAG),miR-24-3p (and other miRNAs w/seed GGCUCAG),miR-16-5p (and other miRNAs w/seed AGCAGCA),miR-103-3p (and other miRNAs w/seed GCAGCAU),miR-191-5p (and other miRNAs w/seed AACGGAA),miR-331-3p (miRNAs w/seed CCCCUGG),miR-145-5p (and other miRNAs w/seed UCCAGUU),miR-181a-5p (and other miRNAs w/seed ACAUUCA),miR-151-5p (and other miRNAs w/seed CGAGGAG),miR-23…	12
Cellular Development, Cellular Growth and Proliferation	proliferation	Proliferation of thyroid tumor cell lines	9.81e-06					miR-18a-5p (and other miRNAs w/seed AAGGUGC),miR-205-5p (and other miRNAs w/seed CCUUCAU),miR-574-5p (miRNAs w/seed GAGUGUG),miR-17-5p (and other miRNAs w/seed AAAGUGC),miR-19b-3p (and other miRNAs w/seed GUGCAAA),miR-197-3p (and other miRNAs w/seed UCACCAC)	6
Gastrointestinal Disease, Hepatic System Disease, Metabolic Disease, Organismal Injury and Abnormalities	nonalcoholic fatty liver disease	Nonalcoholic fatty liver disease	1.12e-05					miR-194-5p (miRNAs w/seed GUAACAG),let-7a-5p (and other miRNAs w/seed GAGGUAG),miR-103-3p (and other miRNAs w/seed GCAGCAU),miR-29b-3p (and other miRNAs w/seed AGCACCA),miR-34a-5p (and other miRNAs w/seed GGCAGUG),miR-141-3p (and other miRNAs w/seed AACACUG),miR-335-5p (and other miRNAs w/seed CAAGAGC),miR-221-3p (and other miRNAs w/seed GCUACAU),miR-21-5p (and other miRNAs w/seed AGCUUAU)	9
Cellular Development	epithelial-mesenchymal transition	Epithelial-mesenchymal transition of tumor cell lines	1.18e-05					miR-200b-3p (and other miRNAs w/seed AAUACUG),miR-34a-5p (and other miRNAs w/seed GGCAGUG),miR-141-3p (and other miRNAs w/seed AACACUG),miR-455-5p (and other miRNAs w/seed AUGUGCC),miR-17-5p (and other miRNAs w/seed AAAGUGC),miR-335-5p (and other miRNAs w/seed CAAGAGC),miR-23a-3p (and other miRNAs w/seed UCACAUU),miR-22-3p (miRNAs w/seed AGCUGCC),miR-145-5p (and other miRNAs w/seed UCCAGUU),miR-7…	10
Cancer, Organismal Injury and Abnormalities	neoplasia	Neoplasia of tumor cell lines	1.27e-05					let-7a-5p (and other miRNAs w/seed GAGGUAG),miR-16-5p (and other miRNAs w/seed AGCAGCA),miR-149-5p (miRNAs w/seed CUGGCUC),miR-205-5p (and other miRNAs w/seed CCUUCAU),miR-148a-3p (and other miRNAs w/seed CAGUGCA),miR-17-5p (and other miRNAs w/seed AAAGUGC),miR-145-5p (and other miRNAs w/seed UCCAGUU),miR-133a-3p (and other miRNAs w/seed UUGGUCC),miR-7a-5p (and other miRNAs w/seed GGAAGAC),miR-21…	18
Cellular Movement	migration	Migration of hepatoma cell lines	1.53e-05					let-7a-5p (and other miRNAs w/seed GAGGUAG),miR-27a-3p (and other miRNAs w/seed UCACAGU),miR-200b-3p (and other miRNAs w/seed AAUACUG),miR-34a-5p (and other miRNAs w/seed GGCAGUG),miR-151-5p (and other miRNAs w/seed CGAGGAG),miR-17-5p (and other miRNAs w/seed AAAGUGC),miR-23a-3p (and other miRNAs w/seed UCACAUU),miR-22-3p (miRNAs w/seed AGCUGCC),miR-21-5p (and other miRNAs w/seed AGCUUAU)	9
Cell Cycle	G1 phase	G1 phase	1.74e-05					miR-92a-3p (and other miRNAs w/seed AUUGCAC),miR-16-5p (and other miRNAs w/seed AGCAGCA),let-7a-5p (and other miRNAs w/seed GAGGUAG),miR-34a-5p (and other miRNAs w/seed GGCAGUG),miR-291a-3p (and other miRNAs w/seed AAGUGCU),miR-148a-3p (and other miRNAs w/seed CAGUGCA),miR-17-5p (and other miRNAs w/seed AAAGUGC),miR-135a-5p (and other miRNAs w/seed AUGGCUU),miR-21-5p (and other miRNAs w/seed AGCU…	14
Organismal Injury and Abnormalities	non-malignant disorder	Non-malignant disorder	1.92e-05					miR-194-5p (miRNAs w/seed GUAACAG),let-7a-5p (and other miRNAs w/seed GAGGUAG),miR-296-5p (miRNAs w/seed GGGCCCC),miR-129-5p (and other miRNAs w/seed UUUUUGC),miR-197-3p (and other miRNAs w/seed UCACCAC),miR-100-5p (and other miRNAs w/seed ACCCGUA),miR-145-5p (and other miRNAs w/seed UCCAGUU),miR-132-3p (and other miRNAs w/seed AACAGUC),miR-708-5p (and other miRNAs w/seed AGGAGCU),miR-342-3p (miR…	35
Endocrine System Disorders, Hematological Disease, Metabolic Disease, Organismal Injury and Abnormalities	hyperglycemia	Hyperglycemia	2.37e-05					miR-194-5p (miRNAs w/seed GUAACAG),miR-103-3p (and other miRNAs w/seed GCAGCAU),miR-29b-3p (and other miRNAs w/seed AGCACCA),miR-34a-5p (and other miRNAs w/seed GGCAGUG),miR-141-3p (and other miRNAs w/seed AACACUG),miR-335-5p (and other miRNAs w/seed CAAGAGC),miR-221-3p (and other miRNAs w/seed GCUACAU),miR-21-5p (and other miRNAs w/seed AGCUUAU)	8
Cancer, Organismal Injury and Abnormalities	subcutaneous tumor	Subcutaneous tumor	3.01e-05					let-7a-5p (and other miRNAs w/seed GAGGUAG),miR-92a-3p (and other miRNAs w/seed AUUGCAC),miR-16-5p (and other miRNAs w/seed AGCAGCA),miR-197-3p (and other miRNAs w/seed UCACCAC),miR-7a-5p (and other miRNAs w/seed GGAAGAC),miR-132-3p (and other miRNAs w/seed AACAGUC),miR-21-5p (and other miRNAs w/seed AGCUUAU),miR-708-5p (and other miRNAs w/seed AGGAGCU),miR-12202-3p (and other miRNAs w/seed CUUCU…	15
Metabolic Disease, Neurological Disease, Organismal Injury and Abnormalities, Psychological Disorders	nonfamilial Alzheimer disease	Nonfamilial Alzheimer disease	3.34e-05					miR-92a-3p (and other miRNAs w/seed AUUGCAC),miR-181a-5p (and other miRNAs w/seed ACAUUCA),miR-34a-5p (and other miRNAs w/seed GGCAGUG),miR-17-5p (and other miRNAs w/seed AAAGUGC)	4
Cell Death and Survival, Organismal Injury and Abnormalities	apoptosis	Apoptosis of stomach cancer cell lines	3.34e-05					miR-16-5p (and other miRNAs w/seed AGCAGCA),miR-181a-5p (and other miRNAs w/seed ACAUUCA),miR-378a-3p (and other miRNAs w/seed CUGGACU),miR-9-5p (and other miRNAs w/seed CUUUGGU),miR-221-3p (and other miRNAs w/seed GCUACAU),miR-26a-5p (and other miRNAs w/seed UCAAGUA)	6
Connective Tissue Disorders, Inflammatory Disease, Organismal Injury and Abnormalities, Respiratory Disease	idiopathic pulmonary fibrosis	Rapidly progressive idiopathic pulmonary fibrosis	3.7e-05					miR-142-3p (and other miRNAs w/seed GUAGUGU),miR-423-3p (miRNAs w/seed GCUCGGU),miR-423-5p (and other miRNAs w/seed GAGGGGC),miR-140-5p (and other miRNAs w/seed AGUGGUU)	4
Cell Cycle	interphase	Arrest in interphase of tumor cell lines	3.81e-05					miR-16-5p (and other miRNAs w/seed AGCAGCA),miR-34a-5p (and other miRNAs w/seed GGCAGUG),miR-148a-3p (and other miRNAs w/seed CAGUGCA),miR-191-5p (and other miRNAs w/seed AACGGAA),miR-135a-5p (and other miRNAs w/seed AUGGCUU),miR-132-3p (and other miRNAs w/seed AACAGUC),miR-21-5p (and other miRNAs w/seed AGCUUAU),miR-708-5p (and other miRNAs w/seed AGGAGCU),miR-186-5p (miRNAs w/seed AAAGAAU),miR-…	12
Cancer, Organismal Injury and Abnormalities	breast or colorectal cancer	Breast or colorectal cancer	4.03e-05					let-7a-5p (and other miRNAs w/seed GAGGUAG),miR-18a-5p (and other miRNAs w/seed AAGGUGC),miR-148a-3p (and other miRNAs w/seed CAGUGCA),miR-374b-5p (and other miRNAs w/seed UAUAAUA),miR-542-5p (miRNAs w/seed CGGGGAU),miR-331-3p (miRNAs w/seed CCCCUGG),miR-100-5p (and other miRNAs w/seed ACCCGUA),miR-145-5p (and other miRNAs w/seed UCCAGUU),miR-133a-3p (and other miRNAs w/seed UUGGUCC),miR-483-3p (…	73
Cardiovascular Disease, Neurological Disease, Organismal Injury and Abnormalities, Skeletal and Muscular Disorders	dilated cardiomyopathy	Dilated cardiomyopathy	4.26e-05					miR-124-3p (and other miRNAs w/seed AAGGCAC),miR-1180-3p (miRNAs w/seed UUCCGGC),let-7a-5p (and other miRNAs w/seed GAGGUAG),miR-1262 (and other miRNAs w/seed UGGGUGA),miR-181a-2-3p (and other miRNAs w/seed CCACUGA),miR-374b-5p (and other miRNAs w/seed UAUAAUA),miR-17-5p (and other miRNAs w/seed AAAGUGC),miR-19b-3p (and other miRNAs w/seed GUGCAAA),miR-30c-5p (and other miRNAs w/seed GUAAACA),miR…	11
Cell Cycle	G0 phase	Arrest in G0 phase	4.4e-05					miR-708-5p (and other miRNAs w/seed AGGAGCU),miR-16-5p (and other miRNAs w/seed AGCAGCA),miR-27a-3p (and other miRNAs w/seed UCACAGU),miR-186-5p (miRNAs w/seed AAAGAAU),miR-34a-5p (and other miRNAs w/seed GGCAGUG),miR-148a-3p (and other miRNAs w/seed CAGUGCA),miR-135a-5p (and other miRNAs w/seed AUGGCUU)	7
Cancer, Hematological Disease, Organismal Injury and Abnormalities	mature lymphocytic neoplasm	Mature lymphocytic neoplasm	4.57e-05					miR-194-5p (miRNAs w/seed GUAACAG),let-7a-5p (and other miRNAs w/seed GAGGUAG),miR-598-3p (miRNAs w/seed ACGUCAU),miR-148a-3p (and other miRNAs w/seed CAGUGCA),miR-374b-5p (and other miRNAs w/seed UAUAAUA),miR-133a-3p (and other miRNAs w/seed UUGGUCC),miR-132-3p (and other miRNAs w/seed AACAGUC),miR-708-5p (and other miRNAs w/seed AGGAGCU),miR-342-3p (miRNAs w/seed CUCACAC),miR-423-5p (and other …	35
Cellular Development, Cellular Growth and Proliferation	cell proliferation	Cell proliferation of cervical cancer cell lines	4.65e-05					miR-205-5p (and other miRNAs w/seed CCUUCAU),miR-218-5p (and other miRNAs w/seed UGUGCUU),miR-181a-5p (and other miRNAs w/seed ACAUUCA),miR-34a-5p (and other miRNAs w/seed GGCAGUG),miR-141-3p (and other miRNAs w/seed AACACUG),miR-185-5p (and other miRNAs w/seed GGAGAGA),miR-191-5p (and other miRNAs w/seed AACGGAA),miR-100-5p (and other miRNAs w/seed ACCCGUA),miR-133a-3p (and other miRNAs w/seed U…	10
Gastrointestinal Disease, Hepatic System Disease, Organismal Injury and Abnormalities	cirrhosis	Cirrhosis of liver	5.04e-05					miR-16-5p (and other miRNAs w/seed AGCAGCA),miR-27a-3p (and other miRNAs w/seed UCACAGU),miR-1970 (and other miRNAs w/seed GUGUCAC),miR-130a-3p (and other miRNAs w/seed AGUGCAA),miR-210-3p (miRNAs w/seed UGUGCGU),miR-100-5p (and other miRNAs w/seed ACCCGUA),miR-135a-5p (and other miRNAs w/seed AUGGCUU),miR-221-3p (and other miRNAs w/seed GCUACAU)	8
Cell Death and Survival	cell viability	Cell viability of carcinoma cell lines	5.11e-05					miR-186-5p (miRNAs w/seed AAAGAAU),miR-181a-5p (and other miRNAs w/seed ACAUUCA),miR-148a-3p (and other miRNAs w/seed CAGUGCA),miR-17-5p (and other miRNAs w/seed AAAGUGC),miR-30c-5p (and other miRNAs w/seed GUAAACA),miR-197-3p (and other miRNAs w/seed UCACCAC),miR-100-5p (and other miRNAs w/seed ACCCGUA),miR-7a-5p (and other miRNAs w/seed GGAAGAC),miR-450a-5p (and other miRNAs w/seed UUUGCGA),miR…	10
Developmental Disorder, Hereditary Disorder, Organismal Injury and Abnormalities, Skeletal and Muscular Disorders	dystrophy	Dystrophy of muscle	5.11e-05					miR-103-3p (and other miRNAs w/seed GCAGCAU),miR-28-3p (and other miRNAs w/seed ACUAGAU),miR-128-3p (and other miRNAs w/seed CACAGUG),miR-148a-3p (and other miRNAs w/seed CAGUGCA),miR-374b-5p (and other miRNAs w/seed UAUAAUA),miR-335-5p (and other miRNAs w/seed CAAGAGC),miR-30a-3p (and other miRNAs w/seed UUUCAGU),miR-19b-3p (and other miRNAs w/seed GUGCAAA),miR-197-3p (and other miRNAs w/seed UC…	10
Cardiovascular Disease, Neurological Disease, Organismal Injury and Abnormalities, Skeletal and Muscular Disorders	intrinsic cardiomyopathy	Intrinsic cardiomyopathy	5.24e-05					miR-124-3p (and other miRNAs w/seed AAGGCAC),miR-1180-3p (miRNAs w/seed UUCCGGC),let-7a-5p (and other miRNAs w/seed GAGGUAG),miR-374b-5p (and other miRNAs w/seed UAUAAUA),miR-17-5p (and other miRNAs w/seed AAAGUGC),miR-126a-3p (and other miRNAs w/seed CGUACCG),miR-133a-3p (and other miRNAs w/seed UUGGUCC),miR-1262 (and other miRNAs w/seed UGGGUGA),miR-181a-2-3p (and other miRNAs w/seed CCACUGA),m…	12
Cell Cycle, Connective Tissue Development and Function	G1/S phase transition	G1/S phase transition of fibroblast cell lines	5.42e-05					let-7a-5p (and other miRNAs w/seed GAGGUAG),miR-92a-3p (and other miRNAs w/seed AUUGCAC),miR-16-5p (and other miRNAs w/seed AGCAGCA),miR-17-5p (and other miRNAs w/seed AAAGUGC)	4
Cancer, Organismal Injury and Abnormalities, Reproductive System Disease	recurrent prostate cancer	Recurrent prostate cancer	5.93e-05					let-7a-5p (and other miRNAs w/seed GAGGUAG),miR-191-5p (and other miRNAs w/seed AACGGAA),miR-100-5p (and other miRNAs w/seed ACCCGUA),miR-145-5p (and other miRNAs w/seed UCCAGUU)	4
Cancer, Gastrointestinal Disease, Hepatic System Disease, Organismal Injury and Abnormalities	hepatocellular carcinoma	Hepatocellular carcinoma	6.04e-05					let-7a-5p (and other miRNAs w/seed GAGGUAG),miR-1970 (and other miRNAs w/seed GUGUCAC),miR-148a-3p (and other miRNAs w/seed CAGUGCA),miR-183-5p (miRNAs w/seed AUGGCAC),miR-100-5p (and other miRNAs w/seed ACCCGUA),miR-145-5p (and other miRNAs w/seed UCCAGUU),miR-483-3p (miRNAs w/seed CACUCCU),miR-378a-3p (and other miRNAs w/seed CUGGACU),miR-210-3p (miRNAs w/seed UGUGCGU),miR-532-5p (and other miR…	28
Cell Death and Survival, Organismal Injury and Abnormalities	apoptosis	Apoptosis of ovarian cancer cell lines	6.36e-05					miR-124-3p (and other miRNAs w/seed AAGGCAC),miR-129-5p (and other miRNAs w/seed UUUUUGC),miR-186-5p (miRNAs w/seed AAAGAAU),miR-17-5p (and other miRNAs w/seed AAAGUGC),miR-197-3p (and other miRNAs w/seed UCACCAC),miR-100-5p (and other miRNAs w/seed ACCCGUA),miR-450a-5p (and other miRNAs w/seed UUUGCGA)	7
Cell Death and Survival, Organismal Injury and Abnormalities	cell death	Cell death of lung cancer cell lines	6.96e-05					miR-708-5p (and other miRNAs w/seed AGGAGCU),miR-194-5p (miRNAs w/seed GUAACAG),miR-29b-3p (and other miRNAs w/seed AGCACCA),miR-200b-3p (and other miRNAs w/seed AAUACUG),miR-181a-5p (and other miRNAs w/seed ACAUUCA),miR-34a-5p (and other miRNAs w/seed GGCAGUG),miR-503-5p (miRNAs w/seed AGCAGCG),miR-30a-3p (and other miRNAs w/seed UUUCAGU),miR-145-5p (and other miRNAs w/seed UCCAGUU),miR-7a-5p (a…	11
Hereditary Disorder, Organismal Injury and Abnormalities, Skeletal and Muscular Disorders	hereditary skeletal myopathy	Hereditary skeletal myopathy	7.14e-05					miR-103-3p (and other miRNAs w/seed GCAGCAU),miR-28-3p (and other miRNAs w/seed ACUAGAU),miR-128-3p (and other miRNAs w/seed CACAGUG),miR-148a-3p (and other miRNAs w/seed CAGUGCA),miR-324-5p (miRNAs w/seed GCAUCCC),miR-374b-5p (and other miRNAs w/seed UAUAAUA),miR-197-3p (and other miRNAs w/seed UCACCAC),miR-100-5p (and other miRNAs w/seed ACCCGUA),miR-181a-5p (and other miRNAs w/seed ACAUUCA),mi…	13
Cell Cycle	G0 phase	Arrest in G0 phase of tumor cell lines	7.48e-05					miR-708-5p (and other miRNAs w/seed AGGAGCU),miR-16-5p (and other miRNAs w/seed AGCAGCA),miR-186-5p (miRNAs w/seed AAAGAAU),miR-34a-5p (and other miRNAs w/seed GGCAGUG),miR-148a-3p (and other miRNAs w/seed CAGUGCA),miR-135a-5p (and other miRNAs w/seed AUGGCUU)	6
Cell Death and Survival	cell viability	Cell viability of tumor cell lines	7.55e-05					miR-24-3p (and other miRNAs w/seed GGCUCAG),miR-16-5p (and other miRNAs w/seed AGCAGCA),miR-200b-3p (and other miRNAs w/seed AAUACUG),miR-34a-5p (and other miRNAs w/seed GGCAGUG),miR-148a-3p (and other miRNAs w/seed CAGUGCA),miR-216b-5p (miRNAs w/seed AAUCUCU),miR-17-5p (and other miRNAs w/seed AAAGUGC),miR-197-3p (and other miRNAs w/seed UCACCAC),miR-361-5p (miRNAs w/seed UAUCAGA),miR-100-5p (an…	22
Cancer, Organismal Injury and Abnormalities	lymphoreticular neoplasm	Lymphoreticular neoplasm	7.67e-05					miR-194-5p (miRNAs w/seed GUAACAG),let-7a-5p (and other miRNAs w/seed GAGGUAG),miR-24-3p (and other miRNAs w/seed GGCUCAG),miR-18a-5p (and other miRNAs w/seed AAGGUGC),miR-129-5p (and other miRNAs w/seed UUUUUGC),miR-598-3p (miRNAs w/seed ACGUCAU),miR-148a-3p (and other miRNAs w/seed CAGUGCA),miR-374b-5p (and other miRNAs w/seed UAUAAUA),miR-100-5p (and other miRNAs w/seed ACCCGUA),miR-133a-3p (a…	42
Cell Cycle	G0 phase	Arrest in G0 phase of carcinoma cell lines	8.31e-05					miR-708-5p (and other miRNAs w/seed AGGAGCU),miR-16-5p (and other miRNAs w/seed AGCAGCA),miR-186-5p (miRNAs w/seed AAAGAAU),miR-148a-3p (and other miRNAs w/seed CAGUGCA)	4
Cell Cycle	interphase	Arrest in interphase of carcinoma cell lines	8.66e-05					miR-708-5p (and other miRNAs w/seed AGGAGCU),miR-16-5p (and other miRNAs w/seed AGCAGCA),miR-186-5p (miRNAs w/seed AAAGAAU),miR-34a-5p (and other miRNAs w/seed GGCAGUG),miR-148a-3p (and other miRNAs w/seed CAGUGCA),miR-26a-5p (and other miRNAs w/seed UCAAGUA)	6
Cancer, Gastrointestinal Disease, Organismal Injury and Abnormalities	colorectal cancer	Colorectal cancer	8.75e-05					let-7a-5p (and other miRNAs w/seed GAGGUAG),miR-18a-5p (and other miRNAs w/seed AAGGUGC),miR-148a-3p (and other miRNAs w/seed CAGUGCA),miR-542-5p (miRNAs w/seed CGGGGAU),miR-331-3p (miRNAs w/seed CCCCUGG),miR-145-5p (and other miRNAs w/seed UCCAGUU),miR-133a-3p (and other miRNAs w/seed UUGGUCC),miR-483-3p (miRNAs w/seed CACUCCU),miR-378a-3p (and other miRNAs w/seed CUGGACU),miR-9-5p (and other mi…	60
Cancer, Gastrointestinal Disease, Organismal Injury and Abnormalities	colorectal cancer	Advanced Dukes' stage colorectal cancer	9.26e-05					miR-92a-3p (and other miRNAs w/seed AUUGCAC),miR-16-5p (and other miRNAs w/seed AGCAGCA),miR-344a-5p (and other miRNAs w/seed CAGGCUC)	3
Cell Cycle	G1 phase	Arrest in G1 phase of tumor cell lines	0.000103					miR-708-5p (and other miRNAs w/seed AGGAGCU),miR-16-5p (and other miRNAs w/seed AGCAGCA),miR-34a-5p (and other miRNAs w/seed GGCAGUG),miR-148a-3p (and other miRNAs w/seed CAGUGCA),miR-185-5p (and other miRNAs w/seed GGAGAGA),miR-503-5p (miRNAs w/seed AGCAGCG),miR-135a-5p (and other miRNAs w/seed AUGGCUU),miR-26a-5p (and other miRNAs w/seed UCAAGUA),miR-21-5p (and other miRNAs w/seed AGCUUAU)	9
Cell Cycle	interphase	Interphase	0.000107					let-7a-5p (and other miRNAs w/seed GAGGUAG),miR-92a-3p (and other miRNAs w/seed AUUGCAC),miR-16-5p (and other miRNAs w/seed AGCAGCA),miR-34a-5p (and other miRNAs w/seed GGCAGUG),miR-291a-3p (and other miRNAs w/seed AAGUGCU),miR-148a-3p (and other miRNAs w/seed CAGUGCA),miR-17-5p (and other miRNAs w/seed AAAGUGC),miR-191-5p (and other miRNAs w/seed AACGGAA),miR-135a-5p (and other miRNAs w/seed AUG…	17
Cellular Development, Cellular Growth and Proliferation	cell proliferation	Cell proliferation of squamous cell carcinoma cell lines	0.000108					miR-24-3p (and other miRNAs w/seed GGCUCAG),miR-16-5p (and other miRNAs w/seed AGCAGCA),miR-218-5p (and other miRNAs w/seed UGUGCUU),miR-34a-5p (and other miRNAs w/seed GGCAGUG),miR-513c-5p (and other miRNAs w/seed UCUCAAG),miR-23a-3p (and other miRNAs w/seed UCACAUU),miR-100-5p (and other miRNAs w/seed ACCCGUA),miR-145-5p (and other miRNAs w/seed UCCAGUU)	8
Cancer, Organismal Injury and Abnormalities, Reproductive System Disease, Skeletal and Muscular Disorders	uterine leiomyoma	Uterine leiomyoma	0.000118					let-7a-5p (and other miRNAs w/seed GAGGUAG),miR-92a-3p (and other miRNAs w/seed AUUGCAC),miR-27a-3p (and other miRNAs w/seed UCACAGU),miR-29b-3p (and other miRNAs w/seed AGCACCA),miR-23a-3p (and other miRNAs w/seed UCACAUU),miR-30c-5p (and other miRNAs w/seed GUAAACA),miR-197-3p (and other miRNAs w/seed UCACCAC),miR-132-3p (and other miRNAs w/seed AACAGUC),miR-21-5p (and other miRNAs w/seed AGCUU…	9
Cellular Growth and Proliferation	colony formation	Colony formation	0.000133					miR-124-3p (and other miRNAs w/seed AAGGCAC),let-7a-5p (and other miRNAs w/seed GAGGUAG),miR-129-5p (and other miRNAs w/seed UUUUUGC),miR-148a-3p (and other miRNAs w/seed CAGUGCA),miR-361-5p (miRNAs w/seed UAUCAGA),miR-133a-3p (and other miRNAs w/seed UUGGUCC),miR-7a-5p (and other miRNAs w/seed GGAAGAC),miR-450a-5p (and other miRNAs w/seed UUUGCGA),miR-21-5p (and other miRNAs w/seed AGCUUAU),miR-…	17
Cell Cycle	interphase	Interphase of tumor cell lines	0.000145					miR-16-5p (and other miRNAs w/seed AGCAGCA),miR-34a-5p (and other miRNAs w/seed GGCAGUG),miR-291a-3p (and other miRNAs w/seed AAGUGCU),miR-148a-3p (and other miRNAs w/seed CAGUGCA),miR-191-5p (and other miRNAs w/seed AACGGAA),miR-135a-5p (and other miRNAs w/seed AUGGCUU),miR-132-3p (and other miRNAs w/seed AACAGUC),miR-21-5p (and other miRNAs w/seed AGCUUAU),miR-708-5p (and other miRNAs w/seed AG…	13
Cell Cycle	cell cycle progression	Arrest in cell cycle progression of tumor cell lines	0.000157					miR-16-5p (and other miRNAs w/seed AGCAGCA),miR-205-5p (and other miRNAs w/seed CCUUCAU),miR-34a-5p (and other miRNAs w/seed GGCAGUG),miR-503-5p (miRNAs w/seed AGCAGCG),miR-100-5p (and other miRNAs w/seed ACCCGUA),miR-145-5p (and other miRNAs w/seed UCCAGUU),miR-21-5p (and other miRNAs w/seed AGCUUAU)	7
Cellular Response to Therapeutics	cisplatin sensitivity	Cisplatin sensitivity of tumor cell lines	0.00017					miR-16-5p (and other miRNAs w/seed AGCAGCA),miR-218-5p (and other miRNAs w/seed UGUGCUU),miR-34a-5p (and other miRNAs w/seed GGCAGUG),miR-291a-3p (and other miRNAs w/seed AAGUGCU),miR-23a-3p (and other miRNAs w/seed UCACAUU),miR-145-5p (and other miRNAs w/seed UCCAGUU)	6
Cellular Development, Cellular Growth and Proliferation	development	Development of tumor cell lines	0.000171					miR-124-3p (and other miRNAs w/seed AAGGCAC),miR-129-5p (and other miRNAs w/seed UUUUUGC),miR-148a-3p (and other miRNAs w/seed CAGUGCA),miR-96-5p (and other miRNAs w/seed UUGGCAC),miR-361-5p (miRNAs w/seed UAUCAGA),miR-7a-5p (and other miRNAs w/seed GGAAGAC),miR-21-5p (and other miRNAs w/seed AGCUUAU),miR-27a-3p (and other miRNAs w/seed UCACAGU),miR-483-3p (miRNAs w/seed CACUCCU),miR-340-5p (miRN…	13
Cell Cycle	Gap 0-Gap 1 phase	Arrest in Gap 0-Gap 1 phase of tumor cell lines	0.000173					miR-708-5p (and other miRNAs w/seed AGGAGCU),miR-16-5p (and other miRNAs w/seed AGCAGCA),miR-34a-5p (and other miRNAs w/seed GGCAGUG),miR-148a-3p (and other miRNAs w/seed CAGUGCA),miR-135a-5p (and other miRNAs w/seed AUGGCUU)	5
Cancer, Organismal Injury and Abnormalities	growth	Growth of tumor	0.000195					miR-296-5p (miRNAs w/seed GGGCCCC),miR-205-5p (and other miRNAs w/seed CCUUCAU),miR-197-3p (and other miRNAs w/seed UCACCAC),miR-100-5p (and other miRNAs w/seed ACCCGUA),miR-145-5p (and other miRNAs w/seed UCCAGUU),miR-708-5p (and other miRNAs w/seed AGGAGCU),miR-186-5p (miRNAs w/seed AAAGAAU),miR-378a-3p (and other miRNAs w/seed CUGGACU),miR-503-5p (miRNAs w/seed AGCAGCG),miR-574-5p (miRNAs w/se…	25
Cellular Growth and Proliferation	proliferation	Proliferation of eye cell lines	0.000196					miR-92a-3p (and other miRNAs w/seed AUUGCAC),miR-24-3p (and other miRNAs w/seed GGCUCAG),miR-291a-3p (and other miRNAs w/seed AAGUGCU),miR-148a-3p (and other miRNAs w/seed CAGUGCA)	4
Cell Cycle	interphase	Arrest in interphase	0.000203					miR-16-5p (and other miRNAs w/seed AGCAGCA),miR-34a-5p (and other miRNAs w/seed GGCAGUG),miR-148a-3p (and other miRNAs w/seed CAGUGCA),miR-191-5p (and other miRNAs w/seed AACGGAA),miR-135a-5p (and other miRNAs w/seed AUGGCUU),miR-132-3p (and other miRNAs w/seed AACAGUC),miR-21-5p (and other miRNAs w/seed AGCUUAU),miR-708-5p (and other miRNAs w/seed AGGAGCU),miR-27a-3p (and other miRNAs w/seed UCA…	13
Cancer, Organismal Injury and Abnormalities	neoplastic cell transformation	Neoplastic cell transformation of epithelial cell lines	0.000209					miR-340-5p (miRNAs w/seed UAUAAAG),miR-210-3p (miRNAs w/seed UGUGCGU),miR-132-3p (and other miRNAs w/seed AACAGUC),miR-21-5p (and other miRNAs w/seed AGCUUAU)	4
Cell Cycle	G1 phase	Arrest in G1 phase	0.000215					miR-708-5p (and other miRNAs w/seed AGGAGCU),miR-16-5p (and other miRNAs w/seed AGCAGCA),miR-27a-3p (and other miRNAs w/seed UCACAGU),miR-34a-5p (and other miRNAs w/seed GGCAGUG),miR-148a-3p (and other miRNAs w/seed CAGUGCA),miR-185-5p (and other miRNAs w/seed GGAGAGA),miR-503-5p (miRNAs w/seed AGCAGCG),miR-135a-5p (and other miRNAs w/seed AUGGCUU),miR-26a-5p (and other miRNAs w/seed UCAAGUA),miR…	10
Cardiovascular Disease, Organismal Injury and Abnormalities	enlargement	Enlargement of heart	0.000215					miR-124-3p (and other miRNAs w/seed AAGGCAC),miR-1180-3p (miRNAs w/seed UUCCGGC),let-7a-5p (and other miRNAs w/seed GAGGUAG),miR-374b-5p (and other miRNAs w/seed UAUAAUA),miR-17-5p (and other miRNAs w/seed AAAGUGC),miR-133a-3p (and other miRNAs w/seed UUGGUCC),miR-126a-3p (and other miRNAs w/seed CGUACCG),miR-21-5p (and other miRNAs w/seed AGCUUAU),miR-1262 (and other miRNAs w/seed UGGGUGA),miR-1…	14
Cell Morphology, Cellular Function and Maintenance	autophagy	Autophagy of carcinoma cell lines	0.000222					miR-124-3p (and other miRNAs w/seed AAGGCAC),miR-129-5p (and other miRNAs w/seed UUUUUGC),miR-17-5p (and other miRNAs w/seed AAAGUGC),miR-197-3p (and other miRNAs w/seed UCACCAC)	4
Cellular Development, Cellular Growth and Proliferation	cell proliferation	Cell proliferation of lymphoma cell lines	0.000237					miR-708-5p (and other miRNAs w/seed AGGAGCU),miR-16-5p (and other miRNAs w/seed AGCAGCA),miR-181a-5p (and other miRNAs w/seed ACAUUCA),miR-17-5p (and other miRNAs w/seed AAAGUGC),miR-19b-3p (and other miRNAs w/seed GUGCAAA),miR-23a-3p (and other miRNAs w/seed UCACAUU),miR-26a-5p (and other miRNAs w/seed UCAAGUA)	7
Cellular Development, Cellular Growth and Proliferation	cell proliferation	Cell proliferation of hepatoma cell lines	0.000242					let-7a-5p (and other miRNAs w/seed GAGGUAG),miR-16-5p (and other miRNAs w/seed AGCAGCA),miR-27a-3p (and other miRNAs w/seed UCACAGU),miR-103-3p (and other miRNAs w/seed GCAGCAU),miR-29b-3p (and other miRNAs w/seed AGCACCA),miR-186-5p (miRNAs w/seed AAAGAAU),miR-181a-5p (and other miRNAs w/seed ACAUUCA),miR-34a-5p (and other miRNAs w/seed GGCAGUG),miR-100-5p (and other miRNAs w/seed ACCCGUA),miR-2…	10
Cell Cycle	cell cycle progression	Arrest in cell cycle progression	0.000244					miR-16-5p (and other miRNAs w/seed AGCAGCA),miR-205-5p (and other miRNAs w/seed CCUUCAU),miR-34a-5p (and other miRNAs w/seed GGCAGUG),miR-503-5p (miRNAs w/seed AGCAGCG),miR-17-5p (and other miRNAs w/seed AAAGUGC),miR-100-5p (and other miRNAs w/seed ACCCGUA),miR-145-5p (and other miRNAs w/seed UCCAGUU),miR-26a-5p (and other miRNAs w/seed UCAAGUA),miR-21-5p (and other miRNAs w/seed AGCUUAU)	9
Cell Cycle, Cellular Movement	cytokinesis	Cytokinesis of ventricular myocytes	0.000272					miR-515-3p (and other miRNAs w/seed AGUGCCU),miR-291a-3p (and other miRNAs w/seed AAGUGCU),miR-148a-3p (and other miRNAs w/seed CAGUGCA)	3
Endocrine System Disorders, Metabolic Disease, Organismal Injury and Abnormalities	Cushing syndrome	Cushing syndrome	0.000298					let-7a-5p (and other miRNAs w/seed GAGGUAG),miR-16-5p (and other miRNAs w/seed AGCAGCA),miR-141-3p (and other miRNAs w/seed AACACUG),miR-21-5p (and other miRNAs w/seed AGCUUAU)	4
Cellular Development, Cellular Growth and Proliferation	proliferation	Arrest in proliferation of breast cancer cell lines	0.000303					miR-27a-3p (and other miRNAs w/seed UCACAGU),miR-17-5p (and other miRNAs w/seed AAAGUGC),miR-19b-3p (and other miRNAs w/seed GUGCAAA)	3
Cellular Movement	invasion	Invasion of carcinoma cell lines	0.000331					miR-205-5p (and other miRNAs w/seed CCUUCAU),miR-200b-3p (and other miRNAs w/seed AAUACUG),miR-34a-5p (and other miRNAs w/seed GGCAGUG),miR-148a-3p (and other miRNAs w/seed CAGUGCA),miR-17-5p (and other miRNAs w/seed AAAGUGC),miR-100-5p (and other miRNAs w/seed ACCCGUA),miR-450a-5p (and other miRNAs w/seed UUUGCGA),miR-21-5p (and other miRNAs w/seed AGCUUAU),miR-181a-5p (and other miRNAs w/seed A…	13
Neurological Disease, Organismal Injury and Abnormalities, Psychological Disorders	schizophrenia	Schizophrenia	0.000427					miR-92a-3p (and other miRNAs w/seed AUUGCAC),miR-24-3p (and other miRNAs w/seed GGCUCAG),miR-16-5p (and other miRNAs w/seed AGCAGCA),miR-103-3p (and other miRNAs w/seed GCAGCAU),miR-34a-5p (and other miRNAs w/seed GGCAGUG),miR-17-5p (and other miRNAs w/seed AAAGUGC),miR-7a-5p (and other miRNAs w/seed GGAAGAC),miR-132-3p (and other miRNAs w/seed AACAGUC),miR-29b-3p (and other miRNAs w/seed AGCACCA…	12
Cellular Movement	migration	Migration of breast cancer cell lines	0.000442					miR-708-5p (and other miRNAs w/seed AGGAGCU),let-7a-5p (and other miRNAs w/seed GAGGUAG),miR-16-5p (and other miRNAs w/seed AGCAGCA),miR-149-5p (miRNAs w/seed CUGGCUC),miR-205-5p (and other miRNAs w/seed CCUUCAU),miR-181a-5p (and other miRNAs w/seed ACAUUCA),miR-335-5p (and other miRNAs w/seed CAAGAGC),miR-19b-3p (and other miRNAs w/seed GUGCAAA),miR-532-5p (and other miRNAs w/seed AUGCCUU),miR-7…	11
Cellular Movement	migration	Migration of colorectal cancer cell lines	0.000452					miR-124-3p (and other miRNAs w/seed AAGGCAC),miR-378a-3p (and other miRNAs w/seed CUGGACU),miR-185-5p (and other miRNAs w/seed GGAGAGA),miR-17-5p (and other miRNAs w/seed AAAGUGC),miR-130a-3p (and other miRNAs w/seed AGUGCAA),miR-30c-5p (and other miRNAs w/seed GUAAACA),miR-22-3p (miRNAs w/seed AGCUGCC),miR-21-5p (and other miRNAs w/seed AGCUUAU)	8
Cancer, Gastrointestinal Disease, Organismal Injury and Abnormalities	advanced colorectal adenoma	Advanced colorectal adenoma	0.000452					miR-92a-3p (and other miRNAs w/seed AUUGCAC),miR-29b-3p (and other miRNAs w/seed AGCACCA)	2
Cell Cycle	G2/M phase	Arrest in G2/M phase of pancreatic cancer cell lines	0.000452					miR-34a-5p (and other miRNAs w/seed GGCAGUG),miR-132-3p (and other miRNAs w/seed AACAGUC)	2
Cellular Response to Therapeutics	drug resistance	Drug resistance of myeloma cell lines	0.000452					miR-28-3p (and other miRNAs w/seed ACUAGAU),miR-140-5p (and other miRNAs w/seed AGUGGUU)	2
Cellular Development, Cellular Growth and Proliferation	proliferation	Proliferation of cholangiocarcinoma cell lines	0.000453					miR-200b-3p (and other miRNAs w/seed AAUACUG),miR-26a-5p (and other miRNAs w/seed UCAAGUA),miR-21-5p (and other miRNAs w/seed AGCUUAU)	3
Cell Death and Survival, Organismal Injury and Abnormalities	apoptosis	Apoptosis of lung cancer cell lines	0.000472					miR-708-5p (and other miRNAs w/seed AGGAGCU),miR-29b-3p (and other miRNAs w/seed AGCACCA),miR-181a-5p (and other miRNAs w/seed ACAUUCA),miR-34a-5p (and other miRNAs w/seed GGCAGUG),miR-503-5p (miRNAs w/seed AGCAGCG),miR-30a-3p (and other miRNAs w/seed UUUCAGU),miR-145-5p (and other miRNAs w/seed UCCAGUU),miR-7a-5p (and other miRNAs w/seed GGAAGAC),miR-21-5p (and other miRNAs w/seed AGCUUAU)	9
Cancer	transformation	Transformation of breast cell lines	0.00048					miR-340-5p (miRNAs w/seed UAUAAAG),miR-210-3p (miRNAs w/seed UGUGCGU),miR-132-3p (and other miRNAs w/seed AACAGUC),miR-21-5p (and other miRNAs w/seed AGCUUAU)	4
Cellular Movement	migration	Migration of melanoma cell lines	0.000517					let-7a-5p (and other miRNAs w/seed GAGGUAG),miR-129-5p (and other miRNAs w/seed UUUUUGC),miR-200b-3p (and other miRNAs w/seed AAUACUG),miR-34a-5p (and other miRNAs w/seed GGCAGUG),miR-141-3p (and other miRNAs w/seed AACACUG),miR-21-5p (and other miRNAs w/seed AGCUUAU)	6
Cellular Movement	migration	Migration of ovarian cancer cell lines	0.000527					miR-200b-3p (and other miRNAs w/seed AAUACUG),miR-141-3p (and other miRNAs w/seed AACACUG),miR-17-5p (and other miRNAs w/seed AAAGUGC),miR-100-5p (and other miRNAs w/seed ACCCGUA),miR-450a-5p (and other miRNAs w/seed UUUGCGA)	5
Organismal Injury and Abnormalities, Psychological Disorders	psychological disorder	Severe psychological disorder	0.000529					miR-92a-3p (and other miRNAs w/seed AUUGCAC),miR-24-3p (and other miRNAs w/seed GGCUCAG),miR-16-5p (and other miRNAs w/seed AGCAGCA),miR-103-3p (and other miRNAs w/seed GCAGCAU),miR-34a-5p (and other miRNAs w/seed GGCAGUG),miR-291a-3p (and other miRNAs w/seed AAGUGCU),miR-17-5p (and other miRNAs w/seed AAAGUGC),miR-145-5p (and other miRNAs w/seed UCCAGUU),miR-133a-3p (and other miRNAs w/seed UUGG…	15
Cellular Development, Cellular Growth and Proliferation	colony formation	Colony formation of tumor cell lines	0.000534					miR-124-3p (and other miRNAs w/seed AAGGCAC),miR-27a-3p (and other miRNAs w/seed UCACAGU),miR-483-3p (miRNAs w/seed CACUCCU),miR-129-5p (and other miRNAs w/seed UUUUUGC),miR-340-5p (miRNAs w/seed UAUAAAG),miR-148a-3p (and other miRNAs w/seed CAGUGCA),miR-210-3p (miRNAs w/seed UGUGCGU),miR-361-5p (miRNAs w/seed UAUCAGA),miR-7a-5p (and other miRNAs w/seed GGAAGAC),miR-26a-5p (and other miRNAs w/see…	11
Cardiovascular Disease, Inflammatory Disease, Neurological Disease, Organismal Injury and Abnormalities, Skeletal and Muscular Disorders	myocardial sarcoidosis	Myocardial sarcoidosis	0.000543					miR-92a-3p (and other miRNAs w/seed AUUGCAC),miR-34a-5p (and other miRNAs w/seed GGCAGUG),miR-135a-5p (and other miRNAs w/seed AUGGCUU)	3
Cancer, Organismal Injury and Abnormalities	tumorigenesis	Tumorigenesis of hepatoma cell lines	0.000592					miR-483-3p (miRNAs w/seed CACUCCU),miR-181a-5p (and other miRNAs w/seed ACAUUCA),miR-21-5p (and other miRNAs w/seed AGCUUAU)	3
Organismal Functions, Organismal Injury and Abnormalities, Tissue Morphology	closure	Closure of scratch lesion	0.000601					miR-184 (and other miRNAs w/seed GGACGGA),miR-205-5p (and other miRNAs w/seed CCUUCAU)	2
Cellular Development, Cellular Growth and Proliferation, Connective Tissue Development and Function, Skeletal and Muscular System Development and Function, Tissue Development	proliferation	Proliferation of epiphyseal chondrocytes	0.000601					miR-374b-5p (and other miRNAs w/seed UAUAAUA),miR-503-5p (miRNAs w/seed AGCAGCG)	2
Cellular Assembly and Organization, Nervous System Development and Function, Tissue Morphology	quantity	Quantity of mushroom spine	0.000601					miR-29b-3p (and other miRNAs w/seed AGCACCA),miR-135a-5p (and other miRNAs w/seed AUGGCUU)	2
Cancer, Hematological Disease, Immunological Disease, Organismal Injury and Abnormalities	tumorigenesis	Tumorigenesis of lymphocytes	0.000606					miR-194-5p (miRNAs w/seed GUAACAG),let-7a-5p (and other miRNAs w/seed GAGGUAG),miR-18a-5p (and other miRNAs w/seed AAGGUGC),miR-598-3p (miRNAs w/seed ACGUCAU),miR-148a-3p (and other miRNAs w/seed CAGUGCA),miR-374b-5p (and other miRNAs w/seed UAUAAUA),miR-133a-3p (and other miRNAs w/seed UUGGUCC),miR-132-3p (and other miRNAs w/seed AACAGUC),miR-708-5p (and other miRNAs w/seed AGGAGCU),miR-342-3p (…	35
Inflammatory Response, Organismal Injury and Abnormalities, Respiratory Disease	inflammation	Inflammation of respiratory system component	0.00072					let-7a-5p (and other miRNAs w/seed GAGGUAG),miR-200b-3p (and other miRNAs w/seed AAUACUG),miR-148a-3p (and other miRNAs w/seed CAGUGCA),miR-17-5p (and other miRNAs w/seed AAAGUGC),miR-96-5p (and other miRNAs w/seed UUGGCAC),miR-197-3p (and other miRNAs w/seed UCACCAC),miR-100-5p (and other miRNAs w/seed ACCCGUA),miR-135a-5p (and other miRNAs w/seed AUGGCUU),miR-27a-3p (and other miRNAs w/seed UCA…	13
Cancer, Hematological Disease, Organismal Injury and Abnormalities	hematologic cancer	Hematologic cancer of cells	0.000744					miR-194-5p (miRNAs w/seed GUAACAG),let-7a-5p (and other miRNAs w/seed GAGGUAG),miR-18a-5p (and other miRNAs w/seed AAGGUGC),miR-598-3p (miRNAs w/seed ACGUCAU),miR-148a-3p (and other miRNAs w/seed CAGUGCA),miR-374b-5p (and other miRNAs w/seed UAUAAUA),miR-133a-3p (and other miRNAs w/seed UUGGUCC),miR-132-3p (and other miRNAs w/seed AACAGUC),miR-708-5p (and other miRNAs w/seed AGGAGCU),miR-342-3p (…	37
Cellular Development, Cellular Growth and Proliferation	cell proliferation	Cell proliferation of adenocarcinoma cell lines	0.000908					miR-34a-5p (and other miRNAs w/seed GGCAGUG),miR-378a-3p (and other miRNAs w/seed CUGGACU),miR-17-5p (and other miRNAs w/seed AAAGUGC),miR-30a-3p (and other miRNAs w/seed UUUCAGU),miR-197-3p (and other miRNAs w/seed UCACCAC),miR-22-3p (miRNAs w/seed AGCUGCC),miR-100-5p (and other miRNAs w/seed ACCCGUA)	7
Cell Cycle	Gap 0-Gap 1 phase	Arrest in Gap 0-Gap 1 phase of carcinoma cell lines	0.000944					miR-708-5p (and other miRNAs w/seed AGGAGCU),miR-16-5p (and other miRNAs w/seed AGCAGCA),miR-148a-3p (and other miRNAs w/seed CAGUGCA)	3
Connective Tissue Disorders, Infectious Diseases, Lipid Metabolism, Metabolic Disease, Organismal Injury and Abnormalities, Small Molecule Biochemistry	HIV-associated lipodystrophy syndrome	HIV-associated lipodystrophy syndrome	0.00096					miR-186-5p (miRNAs w/seed AAAGAAU),miR-324-5p (miRNAs w/seed GCAUCCC)	2
Organismal Injury and Abnormalities	abnormal abdomen morphology	Abnormal abdomen morphology	0.00116					miR-128-3p (and other miRNAs w/seed CACAGUG),miR-34a-5p (and other miRNAs w/seed GGCAGUG),miR-291a-3p (and other miRNAs w/seed AAGUGCU),miR-148a-3p (and other miRNAs w/seed CAGUGCA),miR-542-5p (miRNAs w/seed CGGGGAU),miR-17-5p (and other miRNAs w/seed AAAGUGC),miR-96-5p (and other miRNAs w/seed UUGGCAC),miR-100-5p (and other miRNAs w/seed ACCCGUA),miR-216a-5p (miRNAs w/seed AAUCUCA),miR-7a-5p (an…	14
Cancer, Cell Death and Survival, Neurological Disease, Organismal Injury and Abnormalities, Tumor Morphology	apoptosis	Apoptosis of glioblastoma cells	0.00117					miR-221-3p (and other miRNAs w/seed GCUACAU),miR-21-5p (and other miRNAs w/seed AGCUUAU)	2
Cellular Movement	migration	Migration of pancreatic cancer cell lines	0.00133					miR-27a-3p (and other miRNAs w/seed UCACAGU),miR-340-5p (miRNAs w/seed UAUAAAG),miR-140-5p (and other miRNAs w/seed AGUGGUU),miR-96-5p (and other miRNAs w/seed UUGGCAC),miR-210-3p (miRNAs w/seed UGUGCGU)	5
Cancer, Organismal Injury and Abnormalities	visceral metastasis	Visceral metastasis	0.00133					let-7a-5p (and other miRNAs w/seed GAGGUAG),miR-92a-3p (and other miRNAs w/seed AUUGCAC),miR-218-5p (and other miRNAs w/seed UGUGCUU),miR-542-5p (miRNAs w/seed CGGGGAU),miR-9-5p (and other miRNAs w/seed CUUUGGU),miR-145-5p (and other miRNAs w/seed UCCAGUU),miR-133a-3p (and other miRNAs w/seed UUGGUCC),miR-151-3p (and other miRNAs w/seed UAGACUG),miR-450a-5p (and other miRNAs w/seed UUUGCGA),miR-2…	10
Cardiovascular Disease, Connective Tissue Disorders, Dermatological Diseases and Conditions, Immunological Disease, Inflammatory Disease, Organismal Injury and Abnormalities, Skeletal and Muscular Disorders	systemic sclerosis	Systemic sclerosis	0.00137					miR-124-3p (and other miRNAs w/seed AAGGCAC),let-7a-5p (and other miRNAs w/seed GAGGUAG),miR-92a-3p (and other miRNAs w/seed AUUGCAC),miR-129-5p (and other miRNAs w/seed UUUUUGC),miR-128-3p (and other miRNAs w/seed CACAGUG),miR-210-3p (miRNAs w/seed UGUGCGU),miR-21-5p (and other miRNAs w/seed AGCUUAU)	7
Cell Cycle	G1 phase	Arrest in G1 phase of carcinoma cell lines	0.00138					miR-708-5p (and other miRNAs w/seed AGGAGCU),miR-16-5p (and other miRNAs w/seed AGCAGCA),miR-148a-3p (and other miRNAs w/seed CAGUGCA),miR-26a-5p (and other miRNAs w/seed UCAAGUA)	4
Cell Cycle, Cell-To-Cell Signaling and Interaction, Cellular Growth and Proliferation	contact growth inhibition	Contact growth inhibition of leukemia cell lines	0.0014					miR-16-5p (and other miRNAs w/seed AGCAGCA),miR-21-5p (and other miRNAs w/seed AGCUUAU)	2
Cancer, Endocrine System Disorders, Organismal Injury and Abnormalities	parathyroid carcinoma	Parathyroid carcinoma	0.0014					miR-503-5p (miRNAs w/seed AGCAGCG),miR-221-3p (and other miRNAs w/seed GCUACAU)	2
Cellular Development	epithelial-mesenchymal transition	Epithelial-mesenchymal transition of hepatoma cell lines	0.00141					miR-17-5p (and other miRNAs w/seed AAAGUGC),miR-23a-3p (and other miRNAs w/seed UCACAUU),miR-22-3p (miRNAs w/seed AGCUGCC)	3
Cell Morphology, Cellular Function and Maintenance	autophagy	Autophagy of tumor cell lines	0.00155					miR-124-3p (and other miRNAs w/seed AAGGCAC),miR-129-5p (and other miRNAs w/seed UUUUUGC),miR-512-3p (miRNAs w/seed AGUGCUG),miR-148a-3p (and other miRNAs w/seed CAGUGCA),miR-17-5p (and other miRNAs w/seed AAAGUGC),miR-130a-3p (and other miRNAs w/seed AGUGCAA),miR-197-3p (and other miRNAs w/seed UCACCAC)	7
Cancer, Organismal Injury and Abnormalities	connective tissue tumor	Connective tissue tumor	0.00157					let-7a-5p (and other miRNAs w/seed GAGGUAG),miR-24-3p (and other miRNAs w/seed GGCUCAG),miR-16-5p (and other miRNAs w/seed AGCAGCA),miR-103-3p (and other miRNAs w/seed GCAGCAU),miR-218-5p (and other miRNAs w/seed UGUGCUU),miR-34a-5p (and other miRNAs w/seed GGCAGUG),miR-191-5p (and other miRNAs w/seed AACGGAA),miR-331-3p (miRNAs w/seed CCCCUGG),miR-145-5p (and other miRNAs w/seed UCCAGUU),miR-21-…	18
Hematological Disease, Immunological Disease, Infectious Diseases, Organismal Injury and Abnormalities	infection	Infection of monocyte-derived dendritic cells	0.00165					miR-16-5p (and other miRNAs w/seed AGCAGCA),miR-17-5p (and other miRNAs w/seed AAAGUGC)	2
Cancer, Organismal Injury and Abnormalities	spindle cell carcinoma	Spindle cell carcinoma	0.00165					miR-200b-3p (and other miRNAs w/seed AAUACUG),miR-141-3p (and other miRNAs w/seed AACACUG)	2
Cancer, Organismal Injury and Abnormalities	recurrent cancer	Recurrent cancer	0.00168					let-7a-5p (and other miRNAs w/seed GAGGUAG),miR-200b-3p (and other miRNAs w/seed AAUACUG),miR-141-3p (and other miRNAs w/seed AACACUG),miR-191-5p (and other miRNAs w/seed AACGGAA),miR-100-5p (and other miRNAs w/seed ACCCGUA),miR-145-5p (and other miRNAs w/seed UCCAGUU),miR-221-3p (and other miRNAs w/seed GCUACAU)	7
Cancer, Neurological Disease, Organismal Injury and Abnormalities	central nervous system tumor	Primary central nervous system tumor	0.00175					miR-92a-3p (and other miRNAs w/seed AUUGCAC),miR-17-5p (and other miRNAs w/seed AAAGUGC),miR-19b-3p (and other miRNAs w/seed GUGCAAA),miR-30c-5p (and other miRNAs w/seed GUAAACA),miR-21-5p (and other miRNAs w/seed AGCUUAU)	5
Inflammatory Disease, Organismal Injury and Abnormalities	chronic inflammatory disorder	Chronic inflammatory disorder	0.0018					miR-92a-3p (and other miRNAs w/seed AUUGCAC),miR-16-5p (and other miRNAs w/seed AGCAGCA),miR-1970 (and other miRNAs w/seed GUGUCAC),miR-374b-5p (and other miRNAs w/seed UAUAAUA),miR-17-5p (and other miRNAs w/seed AAAGUGC),miR-130a-3p (and other miRNAs w/seed AGUGCAA),miR-100-5p (and other miRNAs w/seed ACCCGUA),miR-362-5p (and other miRNAs w/seed AUCCUUG),miR-135a-5p (and other miRNAs w/seed AUGG…	20
Cell Death and Survival	cell viability	Cell viability of adenocarcinoma cell lines	0.00182					miR-17-5p (and other miRNAs w/seed AAAGUGC),miR-30c-5p (and other miRNAs w/seed GUAAACA),miR-197-3p (and other miRNAs w/seed UCACCAC),miR-7a-5p (and other miRNAs w/seed GGAAGAC)	4
Cell Cycle	cell cycle progression	Cell cycle progression of tumor cell lines	0.00188					miR-16-5p (and other miRNAs w/seed AGCAGCA),miR-205-5p (and other miRNAs w/seed CCUUCAU),miR-34a-5p (and other miRNAs w/seed GGCAGUG),miR-141-3p (and other miRNAs w/seed AACACUG),miR-503-5p (miRNAs w/seed AGCAGCG),miR-100-5p (and other miRNAs w/seed ACCCGUA),miR-145-5p (and other miRNAs w/seed UCCAGUU),miR-21-5p (and other miRNAs w/seed AGCUUAU)	8
Cell Cycle	cell cycle progression	Arrest in cell cycle progression of pancreatic cancer cell lines	0.00192					miR-34a-5p (and other miRNAs w/seed GGCAGUG),miR-21-5p (and other miRNAs w/seed AGCUUAU)	2
Cancer, Organismal Injury and Abnormalities	breast or pancreatic cancer	Breast or pancreatic cancer	0.00207					let-7a-5p (and other miRNAs w/seed GAGGUAG),miR-18a-5p (and other miRNAs w/seed AAGGUGC),miR-148a-3p (and other miRNAs w/seed CAGUGCA),miR-374b-5p (and other miRNAs w/seed UAUAAUA),miR-331-3p (miRNAs w/seed CCCCUGG),miR-100-5p (and other miRNAs w/seed ACCCGUA),miR-145-5p (and other miRNAs w/seed UCCAGUU),miR-132-3p (and other miRNAs w/seed AACAGUC),miR-483-3p (miRNAs w/seed CACUCCU),miR-186-5p (m…	59
Cancer, Organismal Injury and Abnormalities, Reproductive System Disease	breast or gynecological cancer	Breast or gynecological cancer	0.00211					miR-194-5p (miRNAs w/seed GUAACAG),let-7a-5p (and other miRNAs w/seed GAGGUAG),miR-18a-5p (and other miRNAs w/seed AAGGUGC),miR-149-5p (miRNAs w/seed CUGGCUC),miR-148a-3p (and other miRNAs w/seed CAGUGCA),miR-374b-5p (and other miRNAs w/seed UAUAAUA),miR-542-5p (miRNAs w/seed CGGGGAU),miR-331-3p (miRNAs w/seed CCCCUGG),miR-100-5p (and other miRNAs w/seed ACCCGUA),miR-145-5p (and other miRNAs w/se…	69
Cancer, Hematological Disease, Immunological Disease, Organismal Injury and Abnormalities	neoplasia	Neoplasia of leukocytes	0.00215					miR-194-5p (miRNAs w/seed GUAACAG),let-7a-5p (and other miRNAs w/seed GAGGUAG),miR-18a-5p (and other miRNAs w/seed AAGGUGC),miR-598-3p (miRNAs w/seed ACGUCAU),miR-148a-3p (and other miRNAs w/seed CAGUGCA),miR-374b-5p (and other miRNAs w/seed UAUAAUA),miR-133a-3p (and other miRNAs w/seed UUGGUCC),miR-132-3p (and other miRNAs w/seed AACAGUC),miR-708-5p (and other miRNAs w/seed AGGAGCU),miR-342-3p (…	37
Cardiovascular Disease, Neurological Disease, Organismal Injury and Abnormalities, Skeletal and Muscular Disorders	cardiomyopathy	Cardiomyopathy	0.00218					miR-124-3p (and other miRNAs w/seed AAGGCAC),miR-1180-3p (miRNAs w/seed UUCCGGC),let-7a-5p (and other miRNAs w/seed GAGGUAG),miR-92a-3p (and other miRNAs w/seed AUUGCAC),miR-34a-5p (and other miRNAs w/seed GGCAGUG),miR-374b-5p (and other miRNAs w/seed UAUAAUA),miR-17-5p (and other miRNAs w/seed AAAGUGC),miR-133a-3p (and other miRNAs w/seed UUGGUCC),miR-135a-5p (and other miRNAs w/seed AUGGCUU),mi…	18
Cell-To-Cell Signaling and Interaction	activation	Activation of colorectal cancer cell lines	0.00221					miR-16-5p (and other miRNAs w/seed AGCAGCA),miR-503-5p (miRNAs w/seed AGCAGCG)	2
Organismal Injury and Abnormalities, Reproductive System Disease	disorder of pregnancy	Disorder of pregnancy	0.00227					let-7a-5p (and other miRNAs w/seed GAGGUAG),miR-92a-3p (and other miRNAs w/seed AUUGCAC),miR-16-5p (and other miRNAs w/seed AGCAGCA),miR-128-3p (and other miRNAs w/seed CACAGUG),miR-148a-3p (and other miRNAs w/seed CAGUGCA),miR-100-5p (and other miRNAs w/seed ACCCGUA),miR-135a-5p (and other miRNAs w/seed AUGGCUU),miR-29b-3p (and other miRNAs w/seed AGCACCA),miR-181a-5p (and other miRNAs w/seed AC…	16
Free Radical Scavenging, Molecular Transport, Small Molecule Biochemistry	release	Release of hydrogen peroxide	0.00251					miR-92a-3p (and other miRNAs w/seed AUUGCAC),miR-100-5p (and other miRNAs w/seed ACCCGUA)	2
Tissue Morphology	remodeling	Remodeling of pulmonary vessel	0.00251					miR-29b-3p (and other miRNAs w/seed AGCACCA),miR-26a-5p (and other miRNAs w/seed UCAAGUA)	2
Tissue Morphology	quantity	Quantity of tumor cell lines	0.00255					miR-16-5p (and other miRNAs w/seed AGCAGCA),miR-340-5p (miRNAs w/seed UAUAAAG),miR-186-5p (miRNAs w/seed AAAGAAU),miR-200b-3p (and other miRNAs w/seed AAUACUG),miR-34a-5p (and other miRNAs w/seed GGCAGUG),miR-30a-3p (and other miRNAs w/seed UUUCAGU),miR-221-3p (and other miRNAs w/seed GCUACAU)	7
Connective Tissue Disorders, Inflammatory Disease, Organismal Injury and Abnormalities, Skeletal and Muscular Disorders	rheumatic disease	Rheumatic Disease	0.00268					miR-124-3p (and other miRNAs w/seed AAGGCAC),let-7a-5p (and other miRNAs w/seed GAGGUAG),miR-92a-3p (and other miRNAs w/seed AUUGCAC),miR-24-3p (and other miRNAs w/seed GGCUCAG),miR-16-5p (and other miRNAs w/seed AGCAGCA),miR-129-5p (and other miRNAs w/seed UUUUUGC),miR-128-3p (and other miRNAs w/seed CACAGUG),miR-374b-5p (and other miRNAs w/seed UAUAAUA),miR-17-5p (and other miRNAs w/seed AAAGUG…	19
Cellular Movement	invasion	Invasion of lung cancer cell lines	0.00281					miR-218-5p (and other miRNAs w/seed UGUGCUU),miR-181a-5p (and other miRNAs w/seed ACAUUCA),miR-503-5p (miRNAs w/seed AGCAGCG),miR-17-5p (and other miRNAs w/seed AAAGUGC),miR-96-5p (and other miRNAs w/seed UUGGCAC),miR-221-3p (and other miRNAs w/seed GCUACAU),miR-21-5p (and other miRNAs w/seed AGCUUAU)	7
Cell Death and Survival, Cellular Development, Cellular Function and Maintenance	self-renewal	Self-renewal of breast cancer cell lines	0.00284					miR-29b-3p (and other miRNAs w/seed AGCACCA),miR-10a-5p (and other miRNAs w/seed ACCCUGU)	2
Cancer, Cell Cycle, Organismal Injury and Abnormalities	cell cycle progression	Arrest in cell cycle progression of cancer cells	0.00319					miR-17-5p (and other miRNAs w/seed AAAGUGC),miR-26a-5p (and other miRNAs w/seed UCAAGUA)	2
Cell Death and Survival, Organismal Injury and Abnormalities	apoptosis	Apoptosis of breast cancer cell lines	0.00319					miR-708-5p (and other miRNAs w/seed AGGAGCU),miR-515-5p (and other miRNAs w/seed UCUCCAA),miR-200b-3p (and other miRNAs w/seed AAUACUG),miR-34a-5p (and other miRNAs w/seed GGCAGUG),miR-216b-5p (miRNAs w/seed AAUCUCU),miR-210-3p (miRNAs w/seed UGUGCGU),miR-145-5p (and other miRNAs w/seed UCCAGUU),miR-7a-5p (and other miRNAs w/seed GGAAGAC)	8
Cancer, Organismal Injury and Abnormalities	growth	Growth of subcutaneous tumor	0.00331					miR-708-5p (and other miRNAs w/seed AGGAGCU),miR-12202-3p (and other miRNAs w/seed CUUCUCU),miR-16-5p (and other miRNAs w/seed AGCAGCA),miR-503-5p (miRNAs w/seed AGCAGCG),miR-210-3p (miRNAs w/seed UGUGCGU),miR-197-3p (and other miRNAs w/seed UCACCAC),miR-7a-5p (and other miRNAs w/seed GGAAGAC)	7
Developmental Disorder, Immunological Disease, Inflammatory Disease, Neurological Disease, Organismal Injury and Abnormalities, Skeletal and Muscular Disorders	relapsing-remitting multiple sclerosis	Relapsing-remitting multiple sclerosis	0.00333					miR-92a-3p (and other miRNAs w/seed AUUGCAC),miR-17-5p (and other miRNAs w/seed AAAGUGC),miR-19b-3p (and other miRNAs w/seed GUGCAAA),miR-145-5p (and other miRNAs w/seed UCCAGUU)	4
Cardiovascular Disease, Organismal Injury and Abnormalities	stenosis	Stenosis of aorta	0.00333					let-7a-5p (and other miRNAs w/seed GAGGUAG),miR-423-5p (and other miRNAs w/seed GAGGGGC),miR-19b-3p (and other miRNAs w/seed GUGCAAA),miR-30c-5p (and other miRNAs w/seed GUAAACA)	4
Cell Death and Survival, Organismal Injury and Abnormalities	apoptosis	Apoptosis of pancreatic cancer cell lines	0.00336					miR-34a-5p (and other miRNAs w/seed GGCAGUG),miR-96-5p (and other miRNAs w/seed UUGGCAC),miR-30c-5p (and other miRNAs w/seed GUAAACA),miR-221-3p (and other miRNAs w/seed GCUACAU),miR-21-5p (and other miRNAs w/seed AGCUUAU)	5
Developmental Disorder, Immunological Disease, Inflammatory Disease, Neurological Disease, Organismal Injury and Abnormalities, Skeletal and Muscular Disorders	multiple sclerosis	Multiple Sclerosis	0.0034					miR-92a-3p (and other miRNAs w/seed AUUGCAC),miR-18a-5p (and other miRNAs w/seed AAGGUGC),miR-34a-5p (and other miRNAs w/seed GGCAGUG),miR-17-5p (and other miRNAs w/seed AAAGUGC),miR-96-5p (and other miRNAs w/seed UUGGCAC),miR-19b-3p (and other miRNAs w/seed GUGCAAA),miR-145-5p (and other miRNAs w/seed UCCAGUU)	7
Cell Death and Survival	cell viability	Cell viability	0.00349					miR-24-3p (and other miRNAs w/seed GGCUCAG),miR-148a-3p (and other miRNAs w/seed CAGUGCA),miR-197-3p (and other miRNAs w/seed UCACCAC),miR-100-5p (and other miRNAs w/seed ACCCGUA),miR-145-5p (and other miRNAs w/seed UCCAGUU),miR-133a-3p (and other miRNAs w/seed UUGGUCC),miR-450a-5p (and other miRNAs w/seed UUUGCGA),miR-186-5p (miRNAs w/seed AAAGAAU),miR-378a-3p (and other miRNAs w/seed CUGGACU),m…	24
Cellular Response to Therapeutics	gefitinib sensitivity	Gefitinib sensitivity of carcinoma cell lines	0.00355					miR-291a-3p (and other miRNAs w/seed AAGUGCU),miR-17-5p (and other miRNAs w/seed AAAGUGC)	2
Cellular Response to Therapeutics	gefitinib sensitivity	Gefitinib sensitivity of lung cancer cell lines	0.00355					miR-291a-3p (and other miRNAs w/seed AAGUGCU),miR-17-5p (and other miRNAs w/seed AAAGUGC)	2
Cellular Assembly and Organization, Nervous System Development and Function, Tissue Morphology	quantity	Quantity of dendritic spines	0.00357					miR-29b-3p (and other miRNAs w/seed AGCACCA),miR-135a-5p (and other miRNAs w/seed AUGGCUU),miR-132-3p (and other miRNAs w/seed AACAGUC)	3
Endocrine System Disorders, Organismal Injury and Abnormalities, Reproductive System Disease	ovarian endometriosis	Ovarian endometriosis	0.00372					miR-17-5p (and other miRNAs w/seed AAAGUGC),miR-425-5p (and other miRNAs w/seed AUGACAC),miR-30a-3p (and other miRNAs w/seed UUUCAGU)	3
Cancer, Organismal Injury and Abnormalities	non rhabdoid tumor	Non rhabdoid tumor	0.00388					miR-194-5p (miRNAs w/seed GUAACAG),let-7a-5p (and other miRNAs w/seed GAGGUAG),miR-18a-5p (and other miRNAs w/seed AAGGUGC),miR-598-3p (miRNAs w/seed ACGUCAU),miR-148a-3p (and other miRNAs w/seed CAGUGCA),miR-374b-5p (and other miRNAs w/seed UAUAAUA),miR-197-3p (and other miRNAs w/seed UCACCAC),miR-331-3p (miRNAs w/seed CCCCUGG),miR-100-5p (and other miRNAs w/seed ACCCGUA),miR-145-5p (and other m…	64
Cancer, Organismal Injury and Abnormalities, Respiratory Disease	squamous cell lung cancer	Lung squamous cell carcinoma	0.00393					let-7a-5p (and other miRNAs w/seed GAGGUAG),miR-16-5p (and other miRNAs w/seed AGCAGCA),miR-200b-3p (and other miRNAs w/seed AAUACUG),miR-34a-5p (and other miRNAs w/seed GGCAGUG),miR-183-5p (miRNAs w/seed AUGGCAC),miR-17-5p (and other miRNAs w/seed AAAGUGC),miR-191-5p (and other miRNAs w/seed AACGGAA),miR-100-5p (and other miRNAs w/seed ACCCGUA),miR-126a-3p (and other miRNAs w/seed CGUACCG),miR-2…	16
Dermatological Diseases and Conditions, Organismal Injury and Abnormalities	androgenic alopecia	Androgenic alopecia	0.00393					miR-17-5p (and other miRNAs w/seed AAAGUGC),miR-221-3p (and other miRNAs w/seed GCUACAU)	2
Cell Cycle	Gap 0-Gap 1 phase	Arrest in Gap 0-Gap 1 phase of lung cancer cell lines	0.00393					miR-708-5p (and other miRNAs w/seed AGGAGCU),miR-16-5p (and other miRNAs w/seed AGCAGCA)	2
Cancer, Hematological Disease, Organismal Injury and Abnormalities	neoplasia	Neoplasia of blood cells	0.00397					miR-194-5p (miRNAs w/seed GUAACAG),let-7a-5p (and other miRNAs w/seed GAGGUAG),miR-24-3p (and other miRNAs w/seed GGCUCAG),miR-18a-5p (and other miRNAs w/seed AAGGUGC),miR-129-5p (and other miRNAs w/seed UUUUUGC),miR-598-3p (miRNAs w/seed ACGUCAU),miR-148a-3p (and other miRNAs w/seed CAGUGCA),miR-374b-5p (and other miRNAs w/seed UAUAAUA),miR-100-5p (and other miRNAs w/seed ACCCGUA),miR-133a-3p (a…	45
Cell Cycle	G1 phase	Arrest in G1 phase of lung cancer cell lines	0.00405					miR-708-5p (and other miRNAs w/seed AGGAGCU),miR-16-5p (and other miRNAs w/seed AGCAGCA),miR-34a-5p (and other miRNAs w/seed GGCAGUG)	3
Cancer, Organismal Injury and Abnormalities	lymphoid cancer	Lymphoid cancer	0.00406					miR-194-5p (miRNAs w/seed GUAACAG),let-7a-5p (and other miRNAs w/seed GAGGUAG),miR-18a-5p (and other miRNAs w/seed AAGGUGC),miR-598-3p (miRNAs w/seed ACGUCAU),miR-148a-3p (and other miRNAs w/seed CAGUGCA),miR-374b-5p (and other miRNAs w/seed UAUAAUA),miR-133a-3p (and other miRNAs w/seed UUGGUCC),miR-132-3p (and other miRNAs w/seed AACAGUC),miR-708-5p (and other miRNAs w/seed AGGAGCU),miR-342-3p (…	38
Cancer, Organismal Injury and Abnormalities	squamous-cell carcinoma	Squamous-cell carcinoma	0.00413					miR-194-5p (miRNAs w/seed GUAACAG),let-7a-5p (and other miRNAs w/seed GAGGUAG),miR-24-3p (and other miRNAs w/seed GGCUCAG),miR-18a-5p (and other miRNAs w/seed AAGGUGC),miR-149-5p (miRNAs w/seed CUGGCUC),miR-129-5p (and other miRNAs w/seed UUUUUGC),miR-183-5p (miRNAs w/seed AUGGCAC),miR-100-5p (and other miRNAs w/seed ACCCGUA),miR-145-5p (and other miRNAs w/seed UCCAGUU),miR-133a-3p (and other miR…	45
Cancer, Organismal Injury and Abnormalities	growth	Growth of solid tumor	0.00414					miR-16-5p (and other miRNAs w/seed AGCAGCA),miR-17-5p (and other miRNAs w/seed AAAGUGC),miR-197-3p (and other miRNAs w/seed UCACCAC),miR-145-5p (and other miRNAs w/seed UCCAGUU),miR-7a-5p (and other miRNAs w/seed GGAAGAC),miR-708-5p (and other miRNAs w/seed AGGAGCU),miR-12202-3p (and other miRNAs w/seed CUUCUCU),miR-378a-3p (and other miRNAs w/seed CUGGACU),miR-503-5p (miRNAs w/seed AGCAGCG),miR-…	12
Cancer, Organismal Injury and Abnormalities	extracranial solid tumor	Advanced extracranial solid tumor	0.0042					let-7a-5p (and other miRNAs w/seed GAGGUAG),miR-92a-3p (and other miRNAs w/seed AUUGCAC),miR-218-5p (and other miRNAs w/seed UGUGCUU),miR-542-5p (miRNAs w/seed CGGGGAU),miR-145-5p (and other miRNAs w/seed UCCAGUU),miR-133a-3p (and other miRNAs w/seed UUGGUCC),miR-450a-5p (and other miRNAs w/seed UUUGCGA),miR-21-5p (and other miRNAs w/seed AGCUUAU),miR-29b-3p (and other miRNAs w/seed AGCACCA),miR-…	12
Cell Cycle	G1 phase	Arrest in G1 phase of colorectal cancer cell lines	0.00422					miR-16-5p (and other miRNAs w/seed AGCAGCA),miR-185-5p (and other miRNAs w/seed GGAGAGA),miR-503-5p (miRNAs w/seed AGCAGCG)	3
Connective Tissue Disorders, Inflammatory Disease, Inflammatory Response, Metabolic Disease, Organismal Injury and Abnormalities, Skeletal and Muscular Disorders	gout	Gout	0.00423					miR-16-5p (and other miRNAs w/seed AGCAGCA),miR-129-5p (and other miRNAs w/seed UUUUUGC),miR-128-3p (and other miRNAs w/seed CACAGUG),miR-17-5p (and other miRNAs w/seed AAAGUGC)	4
Cellular Movement	migration	Migration of lung cancer cell lines	0.00434					miR-218-5p (and other miRNAs w/seed UGUGCUU),miR-181a-5p (and other miRNAs w/seed ACAUUCA),miR-503-5p (miRNAs w/seed AGCAGCG),miR-17-5p (and other miRNAs w/seed AAAGUGC),miR-96-5p (and other miRNAs w/seed UUGGCAC),miR-7a-5p (and other miRNAs w/seed GGAAGAC),miR-221-3p (and other miRNAs w/seed GCUACAU)	7
Neurological Disease, Organismal Injury and Abnormalities, Skeletal and Muscular Disorders	progressive neuromuscular disease	Progressive neuromuscular disease	0.00447					miR-708-5p (and other miRNAs w/seed AGGAGCU),miR-92a-3p (and other miRNAs w/seed AUUGCAC),miR-18a-5p (and other miRNAs w/seed AAGGUGC),miR-34a-5p (and other miRNAs w/seed GGCAGUG),miR-151-5p (and other miRNAs w/seed CGAGGAG),miR-17-5p (and other miRNAs w/seed AAAGUGC),miR-96-5p (and other miRNAs w/seed UUGGCAC),miR-19b-3p (and other miRNAs w/seed GUGCAAA),miR-145-5p (and other miRNAs w/seed UCCAG…	10
Cell Death and Survival, Organismal Injury and Abnormalities	cell death	Cell death of hepatoma cell lines	0.00465					let-7a-5p (and other miRNAs w/seed GAGGUAG),miR-16-5p (and other miRNAs w/seed AGCAGCA),miR-29b-3p (and other miRNAs w/seed AGCACCA),miR-512-3p (miRNAs w/seed AGUGCUG),miR-183-5p (miRNAs w/seed AUGGCAC),miR-23a-3p (and other miRNAs w/seed UCACAUU)	6
Cell Death and Survival, Organismal Injury and Abnormalities, Renal and Urological Disease	apoptosis	Apoptosis of kidney cells	0.00491					miR-17-5p (and other miRNAs w/seed AAAGUGC),miR-30c-5p (and other miRNAs w/seed GUAAACA),miR-151-3p (and other miRNAs w/seed UAGACUG),miR-21-5p (and other miRNAs w/seed AGCUUAU)	4
Cellular Development, Cellular Growth and Proliferation	proliferation	Arrest in proliferation of tumor cell lines	0.00491					miR-27a-3p (and other miRNAs w/seed UCACAGU),miR-17-5p (and other miRNAs w/seed AAAGUGC),miR-19b-3p (and other miRNAs w/seed GUGCAAA),miR-197-3p (and other miRNAs w/seed UCACCAC)	4
Cell Cycle	interphase	Interphase of colorectal cancer cell lines	0.00491					miR-16-5p (and other miRNAs w/seed AGCAGCA),miR-291a-3p (and other miRNAs w/seed AAGUGCU),miR-185-5p (and other miRNAs w/seed GGAGAGA),miR-503-5p (miRNAs w/seed AGCAGCG)	4
Cellular Development, Cellular Growth and Proliferation	cell proliferation	Cell proliferation of melanoma cell lines	0.00507					let-7a-5p (and other miRNAs w/seed GAGGUAG),miR-129-5p (and other miRNAs w/seed UUUUUGC),miR-200b-3p (and other miRNAs w/seed AAUACUG),miR-34a-5p (and other miRNAs w/seed GGCAGUG),miR-141-3p (and other miRNAs w/seed AACACUG),miR-21-5p (and other miRNAs w/seed AGCUUAU)	6
Cancer, Organismal Injury and Abnormalities	lymphohematopoietic cancer	Lymphohematopoietic cancer	0.0051					miR-194-5p (miRNAs w/seed GUAACAG),let-7a-5p (and other miRNAs w/seed GAGGUAG),miR-24-3p (and other miRNAs w/seed GGCUCAG),miR-18a-5p (and other miRNAs w/seed AAGGUGC),miR-129-5p (and other miRNAs w/seed UUUUUGC),miR-598-3p (miRNAs w/seed ACGUCAU),miR-148a-3p (and other miRNAs w/seed CAGUGCA),miR-374b-5p (and other miRNAs w/seed UAUAAUA),miR-100-5p (and other miRNAs w/seed ACCCGUA),miR-133a-3p (a…	46
Connective Tissue Disorders, Organismal Injury and Abnormalities, Skeletal and Muscular Disorders	non-traumatic arthropathy	Non-traumatic arthropathy	0.00513					let-7a-5p (and other miRNAs w/seed GAGGUAG),miR-92a-3p (and other miRNAs w/seed AUUGCAC),miR-24-3p (and other miRNAs w/seed GGCUCAG),miR-16-5p (and other miRNAs w/seed AGCAGCA),miR-129-5p (and other miRNAs w/seed UUUUUGC),miR-128-3p (and other miRNAs w/seed CACAGUG),miR-374b-5p (and other miRNAs w/seed UAUAAUA),miR-17-5p (and other miRNAs w/seed AAAGUGC),miR-181a-2-3p (and other miRNAs w/seed CCA…	15
Cell Death and Survival, Organismal Injury and Abnormalities, Renal and Urological Disease	apoptosis	Apoptosis of glomerular cells	0.00513					miR-17-5p (and other miRNAs w/seed AAAGUGC),miR-30c-5p (and other miRNAs w/seed GUAAACA),miR-151-3p (and other miRNAs w/seed UAGACUG)	3
Cell Death and Survival, Organismal Injury and Abnormalities	cell death	Cell death of bladder cancer cell lines	0.00513					miR-129-5p (and other miRNAs w/seed UUUUUGC),miR-141-3p (and other miRNAs w/seed AACACUG),miR-145-5p (and other miRNAs w/seed UCCAGUU)	3
Cell Death and Survival, Organismal Injury and Abnormalities	apoptosis	Apoptosis of squamous cell carcinoma cell lines	0.00515					let-7a-5p (and other miRNAs w/seed GAGGUAG),miR-148a-3p (and other miRNAs w/seed CAGUGCA),miR-17-5p (and other miRNAs w/seed AAAGUGC),miR-145-5p (and other miRNAs w/seed UCCAGUU)	4
Cell Cycle	cell cycle progression	Arrest in cell cycle progression of leukemia cell lines	0.00519					miR-16-5p (and other miRNAs w/seed AGCAGCA),miR-503-5p (miRNAs w/seed AGCAGCG)	2
Cancer, Cellular Response to Therapeutics, Organismal Injury and Abnormalities, Respiratory Disease	cisplatin resistance	Cisplatin resistance of lung cancer cell lines	0.00519					miR-17-5p (and other miRNAs w/seed AAAGUGC),miR-197-3p (and other miRNAs w/seed UCACCAC)	2
Cellular Movement	migration	Migration of squamous cell carcinoma cell lines	0.00556					miR-16-5p (and other miRNAs w/seed AGCAGCA),miR-181a-5p (and other miRNAs w/seed ACAUUCA),miR-34a-5p (and other miRNAs w/seed GGCAGUG),miR-148a-3p (and other miRNAs w/seed CAGUGCA),miR-455-5p (and other miRNAs w/seed AUGUGCC)	5
Cell Cycle	cell cycle progression	Arrest in cell cycle progression of prostate cancer cell lines	0.00564					miR-205-5p (and other miRNAs w/seed CCUUCAU),miR-34a-5p (and other miRNAs w/seed GGCAGUG)	2
Cellular Development, Cellular Growth and Proliferation, Hematological System Development and Function, Hematopoiesis, Lymphoid Tissue Structure and Development, Tissue Development	differentiation	Differentiation of myeloid dendritic cells	0.00564					miR-34a-5p (and other miRNAs w/seed GGCAGUG),miR-21-5p (and other miRNAs w/seed AGCUUAU)	2
Cellular Development	epithelial-mesenchymal transition	Epithelial-mesenchymal transition of carcinoma cell lines	0.00579					miR-34a-5p (and other miRNAs w/seed GGCAGUG),miR-455-5p (and other miRNAs w/seed AUGUGCC),miR-17-5p (and other miRNAs w/seed AAAGUGC),miR-23a-3p (and other miRNAs w/seed UCACAUU)	4
Cell Death and Survival, Organismal Injury and Abnormalities	apoptosis	Apoptosis of colorectal cancer cell lines	0.00607					miR-27a-3p (and other miRNAs w/seed UCACAGU),miR-483-3p (miRNAs w/seed CACUCCU),miR-291a-3p (and other miRNAs w/seed AAGUGCU),miR-378a-3p (and other miRNAs w/seed CUGGACU),miR-185-5p (and other miRNAs w/seed GGAGAGA),miR-17-5p (and other miRNAs w/seed AAAGUGC),miR-145-5p (and other miRNAs w/seed UCCAGUU)	7
Cancer, Hematological Disease, Immunological Disease, Organismal Injury and Abnormalities	lymphocytic cancer	Lymphocytic cancer	0.0066					miR-194-5p (miRNAs w/seed GUAACAG),let-7a-5p (and other miRNAs w/seed GAGGUAG),miR-18a-5p (and other miRNAs w/seed AAGGUGC),miR-598-3p (miRNAs w/seed ACGUCAU),miR-148a-3p (and other miRNAs w/seed CAGUGCA),miR-374b-5p (and other miRNAs w/seed UAUAAUA),miR-133a-3p (and other miRNAs w/seed UUGGUCC),miR-132-3p (and other miRNAs w/seed AACAGUC),miR-708-5p (and other miRNAs w/seed AGGAGCU),miR-342-3p (…	37
Cancer, Hematological Disease, Organismal Injury and Abnormalities	malignant lymphocytic neoplasm	Malignant lymphocytic neoplasm	0.0066					miR-194-5p (miRNAs w/seed GUAACAG),let-7a-5p (and other miRNAs w/seed GAGGUAG),miR-18a-5p (and other miRNAs w/seed AAGGUGC),miR-148a-3p (and other miRNAs w/seed CAGUGCA),miR-598-3p (miRNAs w/seed ACGUCAU),miR-374b-5p (and other miRNAs w/seed UAUAAUA),miR-133a-3p (and other miRNAs w/seed UUGGUCC),miR-132-3p (and other miRNAs w/seed AACAGUC),miR-708-5p (and other miRNAs w/seed AGGAGCU),miR-342-3p (…	37
Developmental Disorder, Hereditary Disorder, Metabolic Disease, Organismal Injury and Abnormalities, Renal and Urological Disease	Dent disease	Dent disease	0.0066					miR-532-5p (and other miRNAs w/seed AUGCCUU),miR-362-5p (and other miRNAs w/seed AUCCUUG)	2
Neurological Disease, Organismal Injury and Abnormalities, Skeletal and Muscular Disorders	neuromuscular disease with neuropathy	Neuromuscular disease with neuropathy	0.00683					miR-708-5p (and other miRNAs w/seed AGGAGCU),miR-92a-3p (and other miRNAs w/seed AUUGCAC),miR-18a-5p (and other miRNAs w/seed AAGGUGC),miR-34a-5p (and other miRNAs w/seed GGCAGUG),miR-151-5p (and other miRNAs w/seed CGAGGAG),miR-17-5p (and other miRNAs w/seed AAAGUGC),miR-96-5p (and other miRNAs w/seed UUGGCAC),miR-19b-3p (and other miRNAs w/seed GUGCAAA),miR-145-5p (and other miRNAs w/seed UCCAG…	10
Developmental Disorder, Hereditary Disorder, Metabolic Disease, Organismal Injury and Abnormalities, Respiratory Disease	cystic fibrosis	Cystic Fibrosis	0.00706					miR-17-5p (and other miRNAs w/seed AAAGUGC),miR-502-5p (and other miRNAs w/seed UCCUUGC),miR-221-3p (and other miRNAs w/seed GCUACAU)	3
Cellular Development	epithelial-mesenchymal transition	Epithelial-mesenchymal transition of squamous cell carcinoma cell lines	0.00711					miR-34a-5p (and other miRNAs w/seed GGCAGUG),miR-455-5p (and other miRNAs w/seed AUGUGCC)	2
Cancer, Organismal Injury and Abnormalities, Reproductive System Disease	metastasis	Metastasis of 4TO7 cells	0.00711					miR-200b-3p (and other miRNAs w/seed AAUACUG),miR-141-3p (and other miRNAs w/seed AACACUG)	2
Cancer, Gastrointestinal Disease, Organismal Injury and Abnormalities, Respiratory Disease	nasopharyngeal carcinoma	Nasopharyngeal carcinoma	0.00719					miR-16-5p (and other miRNAs w/seed AGCAGCA),miR-27a-3p (and other miRNAs w/seed UCACAGU),miR-200b-3p (and other miRNAs w/seed AAUACUG),miR-17-5p (and other miRNAs w/seed AAAGUGC),miR-23a-3p (and other miRNAs w/seed UCACAUU),miR-197-3p (and other miRNAs w/seed UCACCAC),miR-26a-5p (and other miRNAs w/seed UCAAGUA)	7
Cancer, Organismal Injury and Abnormalities	hematological or lymphatic system tumor	Hematological or lymphatic system tumor	0.00749					miR-194-5p (miRNAs w/seed GUAACAG),let-7a-5p (and other miRNAs w/seed GAGGUAG),miR-24-3p (and other miRNAs w/seed GGCUCAG),miR-18a-5p (and other miRNAs w/seed AAGGUGC),miR-129-5p (and other miRNAs w/seed UUUUUGC),miR-598-3p (miRNAs w/seed ACGUCAU),miR-148a-3p (and other miRNAs w/seed CAGUGCA),miR-374b-5p (and other miRNAs w/seed UAUAAUA),miR-100-5p (and other miRNAs w/seed ACCCGUA),miR-133a-3p (a…	46
Cancer, Organismal Injury and Abnormalities, Respiratory Disease	pulmonary metastasis	Pulmonary metastasis	0.00786					let-7a-5p (and other miRNAs w/seed GAGGUAG),miR-9-5p (and other miRNAs w/seed CUUUGGU),miR-145-5p (and other miRNAs w/seed UCCAGUU),miR-133a-3p (and other miRNAs w/seed UUGGUCC),miR-26a-5p (and other miRNAs w/seed UCAAGUA)	5
Cancer, Hematological Disease, Organismal Injury and Abnormalities	hematologic cancer	Hematologic cancer	0.00817					miR-194-5p (miRNAs w/seed GUAACAG),let-7a-5p (and other miRNAs w/seed GAGGUAG),miR-24-3p (and other miRNAs w/seed GGCUCAG),miR-18a-5p (and other miRNAs w/seed AAGGUGC),miR-129-5p (and other miRNAs w/seed UUUUUGC),miR-598-3p (miRNAs w/seed ACGUCAU),miR-148a-3p (and other miRNAs w/seed CAGUGCA),miR-374b-5p (and other miRNAs w/seed UAUAAUA),miR-100-5p (and other miRNAs w/seed ACCCGUA),miR-133a-3p (a…	45
Cellular Development	epithelial-mesenchymal transition	Epithelial-mesenchymal transition of pancreatic cancer cell lines	0.00817					miR-200b-3p (and other miRNAs w/seed AAUACUG),miR-141-3p (and other miRNAs w/seed AACACUG)	2
Cancer, Organismal Injury and Abnormalities	metastasis	Metastasis of cells	0.00833					let-7a-5p (and other miRNAs w/seed GAGGUAG),miR-149-5p (miRNAs w/seed CUGGCUC),miR-142-3p (and other miRNAs w/seed GUAGUGU),miR-205-5p (and other miRNAs w/seed CCUUCAU),miR-200b-3p (and other miRNAs w/seed AAUACUG),miR-141-3p (and other miRNAs w/seed AACACUG),miR-17-5p (and other miRNAs w/seed AAAGUGC),miR-9-5p (and other miRNAs w/seed CUUUGGU),miR-145-5p (and other miRNAs w/seed UCCAGUU),miR-133…	11
Cancer, Neurological Disease, Organismal Injury and Abnormalities	primary central nervous system cancer	Primary central nervous system cancer	0.00836					miR-92a-3p (and other miRNAs w/seed AUUGCAC),miR-19b-3p (and other miRNAs w/seed GUGCAAA),miR-30c-5p (and other miRNAs w/seed GUAAACA),miR-21-5p (and other miRNAs w/seed AGCUUAU)	4
Developmental Disorder, Hereditary Disorder, Organismal Injury and Abnormalities	familial congenital malformation	Familial congenital malformation	0.0085					let-7a-5p (and other miRNAs w/seed GAGGUAG),miR-103-3p (and other miRNAs w/seed GCAGCAU),miR-28-3p (and other miRNAs w/seed ACUAGAU),miR-128-3p (and other miRNAs w/seed CACAGUG),miR-34a-5p (and other miRNAs w/seed GGCAGUG),miR-291a-3p (and other miRNAs w/seed AAGUGCU),miR-148a-3p (and other miRNAs w/seed CAGUGCA),miR-374b-5p (and other miRNAs w/seed UAUAAUA),miR-542-5p (miRNAs w/seed CGGGGAU),miR…	23
Cancer, Cell Death and Survival, Organismal Injury and Abnormalities, Tumor Morphology	cell death	Cell death of lung cancer cells	0.00873					miR-17-5p (and other miRNAs w/seed AAAGUGC),miR-221-3p (and other miRNAs w/seed GCUACAU)	2
Cellular Function and Maintenance, Hematological System Development and Function	endocytosis	Endocytosis by macrophages	0.00873					miR-142-3p (and other miRNAs w/seed GUAGUGU),miR-34a-5p (and other miRNAs w/seed GGCAGUG)	2
Cancer, Hematological Disease, Organismal Injury and Abnormalities	myeloid or lymphoid neoplasm	Myeloid or lymphoid neoplasm	0.00929					miR-194-5p (miRNAs w/seed GUAACAG),let-7a-5p (and other miRNAs w/seed GAGGUAG),miR-24-3p (and other miRNAs w/seed GGCUCAG),miR-18a-5p (and other miRNAs w/seed AAGGUGC),miR-129-5p (and other miRNAs w/seed UUUUUGC),miR-598-3p (miRNAs w/seed ACGUCAU),miR-148a-3p (and other miRNAs w/seed CAGUGCA),miR-374b-5p (and other miRNAs w/seed UAUAAUA),miR-100-5p (and other miRNAs w/seed ACCCGUA),miR-133a-3p (a…	45
Cellular Development, Connective Tissue Development and Function	differentiation	Differentiation of fibroblast cell lines	0.00929					miR-421-3p (and other miRNAs w/seed UCAACAG),miR-34a-5p (and other miRNAs w/seed GGCAGUG),miR-30c-5p (and other miRNAs w/seed GUAAACA),miR-133a-3p (and other miRNAs w/seed UUGGUCC),miR-135a-5p (and other miRNAs w/seed AUGGCUU)	5
Cardiovascular Disease, DNA Replication, Recombination, and Repair, Developmental Disorder, Endocrine System Disorders, Hereditary Disorder, Immunological Disease, Neurological Disease, Organismal Injury and Abnormalities	DiGeorge syndrome	DiGeorge syndrome	0.0093					miR-185-5p (and other miRNAs w/seed GGAGAGA),miR-130a-3p (and other miRNAs w/seed AGUGCAA)	2
Cellular Development, Hematological System Development and Function, Lymphoid Tissue Structure and Development	maturation	Maturation of monocytes	0.0093					miR-16-5p (and other miRNAs w/seed AGCAGCA),miR-17-5p (and other miRNAs w/seed AAAGUGC)	2
Connective Tissue Disorders, Inflammatory Disease, Organismal Injury and Abnormalities, Respiratory Disease	idiopathic pulmonary fibrosis	Slowly progressive idiopathic pulmonary fibrosis	0.0093					miR-142-3p (and other miRNAs w/seed GUAGUGU),miR-140-5p (and other miRNAs w/seed AGUGGUU)	2
Cancer, Gastrointestinal Disease, Organismal Injury and Abnormalities	colorectal cancer	Advanced pT stage colorectal cancer	0.00937					miR-148a-3p (and other miRNAs w/seed CAGUGCA)	1
Cancer, Gastrointestinal Disease, Organismal Injury and Abnormalities	gastric cancer	Advanced pT stage gastric cancer	0.00937					miR-148a-3p (and other miRNAs w/seed CAGUGCA)	1
Organismal Injury and Abnormalities, Skeletal and Muscular Disorders	atrophy	Atrophy of plantaris muscle	0.00937					miR-23a-3p (and other miRNAs w/seed UCACAUU)	1
Cell Morphology	contractility	Contractility of lung cell lines	0.00937					miR-145-5p (and other miRNAs w/seed UCCAGUU)	1
Cellular Development	dedifferentiation	Dedifferentiation of embryonic cell lines	0.00937					let-7a-5p (and other miRNAs w/seed GAGGUAG)	1
Cellular Development	dedifferentiation	Dedifferentiation of induced pluripotent stem cells	0.00937					let-7a-5p (and other miRNAs w/seed GAGGUAG)	1
Cell Cycle, Cellular Development, Respiratory System Development and Function	replicative senescence	Delay in initiation of replicative senescence of lung cell lines	0.00937					miR-34a-5p (and other miRNAs w/seed GGCAGUG)	1
Cell-To-Cell Signaling and Interaction, Cellular Growth and Proliferation, Hematological System Development and Function	induction	Induction of follicular T helper precursor cells	0.00937					miR-92a-3p (and other miRNAs w/seed AUUGCAC)	1
Auditory Disease, Hereditary Disorder, Neurological Disease, Organismal Injury and Abnormalities	nonsyndromic autosomal dominant 50 deafness	Nonsyndromic autosomal dominant 50 deafness	0.00937					miR-96-5p (and other miRNAs w/seed UUGGCAC)	1
Cancer, Cell-To-Cell Signaling and Interaction, Organismal Injury and Abnormalities, Tumor Morphology	sensitization	Sensitization of adenocarcinoma cells	0.00937					miR-133a-3p (and other miRNAs w/seed UUGGUCC)	1
Cell Cycle, DNA Replication, Recombination, and Repair	spindle checkpoint	Spindle checkpoint of kidney cancer cell lines	0.00937					miR-708-5p (and other miRNAs w/seed AGGAGCU)	1
Tissue Development	tubulation	Tubulation by prostate cell lines	0.00937					miR-17-5p (and other miRNAs w/seed AAAGUGC)	1
Cellular Movement	migration	Migration of adenocarcinoma cell lines	0.00942					miR-34a-5p (and other miRNAs w/seed GGCAGUG),miR-378a-3p (and other miRNAs w/seed CUGGACU),miR-17-5p (and other miRNAs w/seed AAAGUGC),miR-22-3p (miRNAs w/seed AGCUGCC)	4
Cancer, Organismal Injury and Abnormalities	extrahepatic metastasis	Extrahepatic metastasis	0.00967					let-7a-5p (and other miRNAs w/seed GAGGUAG),miR-27a-3p (and other miRNAs w/seed UCACAGU),miR-218-5p (and other miRNAs w/seed UGUGCUU),miR-542-5p (miRNAs w/seed CGGGGAU),miR-9-5p (and other miRNAs w/seed CUUUGGU),miR-145-5p (and other miRNAs w/seed UCCAGUU),miR-133a-3p (and other miRNAs w/seed UUGGUCC),miR-450a-5p (and other miRNAs w/seed UUUGCGA),miR-26a-5p (and other miRNAs w/seed UCAAGUA)	9
Cellular Development, Cellular Growth and Proliferation	colony formation	Colony formation of colorectal cancer cell lines	0.00992					miR-124-3p (and other miRNAs w/seed AAGGCAC),miR-27a-3p (and other miRNAs w/seed UCACAGU),miR-129-5p (and other miRNAs w/seed UUUUUGC)	3
Immunological Disease, Inflammatory Disease, Organismal Injury and Abnormalities	immune mediated inflammatory disease	Immune mediated inflammatory disease	0.00998					miR-124-3p (and other miRNAs w/seed AAGGCAC),let-7a-5p (and other miRNAs w/seed GAGGUAG),miR-92a-3p (and other miRNAs w/seed AUUGCAC),miR-24-3p (and other miRNAs w/seed GGCUCAG),miR-16-5p (and other miRNAs w/seed AGCAGCA),miR-129-5p (and other miRNAs w/seed UUUUUGC),miR-128-3p (and other miRNAs w/seed CACAGUG),miR-374b-5p (and other miRNAs w/seed UAUAAUA),miR-17-5p (and other miRNAs w/seed AAAGUG…	20
Endocrine System Disorders, Organismal Injury and Abnormalities, Reproductive System Disease	polycystic ovary syndrome	Polycystic ovary syndrome	0.0102					miR-27a-3p (and other miRNAs w/seed UCACAGU),miR-205-5p (and other miRNAs w/seed CCUUCAU),miR-17-5p (and other miRNAs w/seed AAAGUGC),miR-197-3p (and other miRNAs w/seed UCACCAC)	4
Cell Death and Survival, Organismal Injury and Abnormalities, Renal and Urological Disease	apoptosis	Apoptosis of mesangial cells	0.0105					miR-17-5p (and other miRNAs w/seed AAAGUGC),miR-151-3p (and other miRNAs w/seed UAGACUG)	2
Cardiovascular System Development and Function, Cellular Development, Cellular Growth and Proliferation, Connective Tissue Development and Function, Organ Development, Tissue Development	proliferation	Proliferation of cardiac fibroblasts	0.0105					miR-29b-3p (and other miRNAs w/seed AGCACCA),miR-34a-5p (and other miRNAs w/seed GGCAGUG)	2
Cancer, Organismal Injury and Abnormalities	genitourinary tumor	Genitourinary tumor	0.0105					miR-194-5p (miRNAs w/seed GUAACAG),let-7a-5p (and other miRNAs w/seed GAGGUAG),miR-18a-5p (and other miRNAs w/seed AAGGUGC),miR-149-5p (miRNAs w/seed CUGGCUC),miR-148a-3p (and other miRNAs w/seed CAGUGCA),miR-374b-5p (and other miRNAs w/seed UAUAAUA),miR-542-5p (miRNAs w/seed CGGGGAU),miR-197-3p (and other miRNAs w/seed UCACCAC),miR-331-3p (miRNAs w/seed CCCCUGG),miR-100-5p (and other miRNAs w/se…	79
Cellular Growth and Proliferation	proliferation	Arrest in proliferation of cells	0.0111					miR-27a-3p (and other miRNAs w/seed UCACAGU),miR-17-5p (and other miRNAs w/seed AAAGUGC),miR-19b-3p (and other miRNAs w/seed GUGCAAA),miR-197-3p (and other miRNAs w/seed UCACCAC),miR-221-3p (and other miRNAs w/seed GCUACAU)	5
Carbohydrate Metabolism, Small Molecule Biochemistry	production	Production of lactic acid	0.0114					miR-708-5p (and other miRNAs w/seed AGGAGCU),miR-210-3p (miRNAs w/seed UGUGCGU),miR-23a-3p (and other miRNAs w/seed UCACAUU),miR-21-5p (and other miRNAs w/seed AGCUUAU)	4
Cell Death and Survival, Organismal Injury and Abnormalities	apoptosis	Apoptosis of hepatoma cell lines	0.0115					let-7a-5p (and other miRNAs w/seed GAGGUAG),miR-16-5p (and other miRNAs w/seed AGCAGCA),miR-29b-3p (and other miRNAs w/seed AGCACCA),miR-512-3p (miRNAs w/seed AGUGCUG),miR-183-5p (miRNAs w/seed AUGGCAC)	5
Cancer, Cell Death and Survival, Organismal Injury and Abnormalities, Tumor Morphology	cell death	Cell death of acute leukemia cells	0.0118					miR-16-5p (and other miRNAs w/seed AGCAGCA),miR-29b-3p (and other miRNAs w/seed AGCACCA)	2
Cancer, Cell Death and Survival, Organismal Injury and Abnormalities, Tumor Morphology	apoptosis	Apoptosis of cancer cells	0.012					miR-16-5p (and other miRNAs w/seed AGCAGCA),miR-29b-3p (and other miRNAs w/seed AGCACCA),miR-17-5p (and other miRNAs w/seed AAAGUGC),miR-21-5p (and other miRNAs w/seed AGCUUAU),miR-221-3p (and other miRNAs w/seed GCUACAU)	5
Cancer, Organismal Injury and Abnormalities	metastasis	Metastasis of tumor cell lines	0.0122					let-7a-5p (and other miRNAs w/seed GAGGUAG),miR-149-5p (miRNAs w/seed CUGGCUC),miR-142-3p (and other miRNAs w/seed GUAGUGU),miR-205-5p (and other miRNAs w/seed CCUUCAU),miR-141-3p (and other miRNAs w/seed AACACUG),miR-17-5p (and other miRNAs w/seed AAAGUGC),miR-9-5p (and other miRNAs w/seed CUUUGGU),miR-145-5p (and other miRNAs w/seed UCCAGUU),miR-133a-3p (and other miRNAs w/seed UUGGUCC),miR-182…	10
Cancer, Endocrine System Disorders, Gastrointestinal Disease, Organismal Injury and Abnormalities	pancreatic cancer	Pancreatic cancer	0.0123					miR-18a-5p (and other miRNAs w/seed AAGGUGC),miR-205-5p (and other miRNAs w/seed CCUUCAU),miR-148a-3p (and other miRNAs w/seed CAGUGCA),miR-100-5p (and other miRNAs w/seed ACCCGUA),miR-145-5p (and other miRNAs w/seed UCCAGUU),miR-132-3p (and other miRNAs w/seed AACAGUC),miR-483-3p (miRNAs w/seed CACUCCU),miR-186-5p (miRNAs w/seed AAAGAAU),miR-378a-3p (and other miRNAs w/seed CUGGACU),miR-210-3p (…	29
Cellular Development, Cellular Growth and Proliferation, Embryonic Development	proliferation	Proliferation of embryonic stem cell lines	0.0124					let-7a-5p (and other miRNAs w/seed GAGGUAG),miR-10a-5p (and other miRNAs w/seed ACCCUGU)	2
Cell Death and Survival	cell viability	Cell viability of ovarian cancer cell lines	0.0127					miR-186-5p (miRNAs w/seed AAAGAAU),miR-100-5p (and other miRNAs w/seed ACCCGUA),miR-450a-5p (and other miRNAs w/seed UUUGCGA)	3
Cardiovascular System Development and Function, Cellular Development, Cellular Function and Maintenance, Cellular Growth and Proliferation, Organismal Development, Tissue Development	proliferation	Proliferation of endothelial cells	0.0128					miR-16-5p (and other miRNAs w/seed AGCAGCA),miR-34a-5p (and other miRNAs w/seed GGCAGUG),miR-185-5p (and other miRNAs w/seed GGAGAGA),miR-503-5p (miRNAs w/seed AGCAGCG),miR-130a-3p (and other miRNAs w/seed AGUGCAA),miR-30c-5p (and other miRNAs w/seed GUAAACA),miR-126a-3p (and other miRNAs w/seed CGUACCG)	7
Cancer, Organismal Injury and Abnormalities	extrapulmonary squamous cell carcinoma	Extrapulmonary squamous cell carcinoma	0.0128					miR-194-5p (miRNAs w/seed GUAACAG),let-7a-5p (and other miRNAs w/seed GAGGUAG),miR-24-3p (and other miRNAs w/seed GGCUCAG),miR-18a-5p (and other miRNAs w/seed AAGGUGC),miR-149-5p (miRNAs w/seed CUGGCUC),miR-129-5p (and other miRNAs w/seed UUUUUGC),miR-183-5p (miRNAs w/seed AUGGCAC),miR-100-5p (and other miRNAs w/seed ACCCGUA),miR-145-5p (and other miRNAs w/seed UCCAGUU),miR-133a-3p (and other miR…	39
Cancer, Cellular Response to Therapeutics, Organismal Injury and Abnormalities	chemotherapy resistance	Chemotherapy resistance of tumor cell lines	0.0131					miR-92a-3p (and other miRNAs w/seed AUUGCAC),miR-28-3p (and other miRNAs w/seed ACUAGAU),miR-17-5p (and other miRNAs w/seed AAAGUGC),miR-140-5p (and other miRNAs w/seed AGUGGUU),miR-130a-3p (and other miRNAs w/seed AGUGCAA),miR-197-3p (and other miRNAs w/seed UCACCAC)	6
Cell Cycle, Cell-To-Cell Signaling and Interaction, Cellular Growth and Proliferation	contact growth inhibition	Contact growth inhibition of tumor cell lines	0.0134					miR-16-5p (and other miRNAs w/seed AGCAGCA),miR-34a-5p (and other miRNAs w/seed GGCAGUG),miR-21-5p (and other miRNAs w/seed AGCUUAU)	3
Cancer, Cell Cycle, Organismal Injury and Abnormalities	cell cycle progression	Arrest in cell cycle progression of gastric cancer cells	0.014					miR-17-5p (and other miRNAs w/seed AAAGUGC)	1
Behavior, Nervous System Development and Function	auditory fear memory retrieval	Auditory fear memory retrieval	0.014					miR-182-5p (and other miRNAs w/seed UUGGCAA)	1
Cell Morphology, Cellular Movement	cell spreading	Cell spreading of prostate cell lines	0.014					miR-17-5p (and other miRNAs w/seed AAAGUGC)	1
Cancer, Cellular Response to Therapeutics, Organismal Injury and Abnormalities	chemosensitivity	Chemosensitivity of ovarian cancer cell lines	0.014					miR-186-5p (miRNAs w/seed AAAGAAU)	1
Cancer, Cell-To-Cell Signaling and Interaction, Inflammatory Response, Skeletal and Muscular Disorders	cytotoxic reaction	Cytotoxic reaction of bone cancer cell lines	0.014					miR-221-3p (and other miRNAs w/seed GCUACAU)	1
Cancer, Cell-To-Cell Signaling and Interaction, Inflammatory Response	cytotoxic reaction	Cytotoxic reaction of sarcoma cell lines	0.014					miR-221-3p (and other miRNAs w/seed GCUACAU)	1
Cancer, Cellular Development, Organismal Injury and Abnormalities, Tumor Morphology	differentiation	Differentiation of colorectal carcinoma cells	0.014					miR-200b-3p (and other miRNAs w/seed AAUACUG)	1
Cellular Development, Cellular Growth and Proliferation, Hematological System Development and Function, Hematopoiesis, Lymphoid Tissue Structure and Development, Tissue Development	differentiation	Differentiation of monocytic myeloid derived suppressor cells	0.014					miR-9-5p (and other miRNAs w/seed CUUUGGU)	1
Cancer, Cellular Development, Organismal Injury and Abnormalities, Tumor Morphology	differentiation	Differentiation of pancreatic cancer cells	0.014					miR-200b-3p (and other miRNAs w/seed AAUACUG)	1
Cellular Development, Cellular Growth and Proliferation, Hematological System Development and Function, Hematopoiesis, Lymphoid Tissue Structure and Development, Tissue Development	differentiation	Differentiation of polymorphonuclear granulocytic MDSC cells	0.014					miR-9-5p (and other miRNAs w/seed CUUUGGU)	1
Cellular Response to Therapeutics	sensitivity	Sensitivity of colorectal carcinoma cells	0.014					miR-145-5p (and other miRNAs w/seed UCCAGUU)	1
Cell-To-Cell Signaling and Interaction, Cellular Growth and Proliferation	suppression	Suppression of colorectal cancer cell lines	0.014					miR-19b-3p (and other miRNAs w/seed GUGCAAA)	1
Cellular Development, Hematological System Development and Function, Humoral Immune Response	transition	Transition of pre-pro-B lymphocytes	0.014					miR-132-3p (and other miRNAs w/seed AACAGUC)	1
Cell Morphology, Cellular Development, Tissue Development	tubulation	Tubulation of induced pluripotent stem cells	0.014					miR-21-5p (and other miRNAs w/seed AGCUUAU)	1
Cancer, Gastrointestinal Disease, Hepatic System Disease, Organismal Injury and Abnormalities	tumorigenesis	Tumorigenesis of liver cancer cells	0.014					miR-221-3p (and other miRNAs w/seed GCUACAU)	1
Hereditary Disorder, Neurological Disease, Organismal Injury and Abnormalities, Skeletal and Muscular Disorders	spinal muscular atrophy	Spinal muscular atrophy	0.0144					miR-181a-5p (and other miRNAs w/seed ACAUUCA),miR-324-5p (miRNAs w/seed GCAUCCC),miR-378a-3p (and other miRNAs w/seed CUGGACU)	3
Developmental Disorder, Hereditary Disorder, Organismal Injury and Abnormalities, Skeletal and Muscular Disorders	Miyoshi myopathy	Miyoshi myopathy	0.0145					miR-103-3p (and other miRNAs w/seed GCAGCAU),miR-30a-3p (and other miRNAs w/seed UUUCAGU)	2
Organismal Injury and Abnormalities, Skeletal and Muscular Disorders	atrophy	Atrophy of skeletal muscle	0.0145					miR-181a-5p (and other miRNAs w/seed ACAUUCA),miR-324-5p (miRNAs w/seed GCAUCCC),miR-378a-3p (and other miRNAs w/seed CUGGACU),miR-23a-3p (and other miRNAs w/seed UCACAUU)	4
Cellular Movement	invasion	Invasion of melanoma cell lines	0.0148					miR-200b-3p (and other miRNAs w/seed AAUACUG),miR-141-3p (and other miRNAs w/seed AACACUG),miR-21-5p (and other miRNAs w/seed AGCUUAU)	3
Cancer, Organismal Injury and Abnormalities, Reproductive System Disease	hormone receptor positive breast carcinoma	Hormone receptor positive breast carcinoma	0.015					miR-324-5p (miRNAs w/seed GCAUCCC),miR-96-5p (and other miRNAs w/seed UUGGCAC),miR-30c-5p (and other miRNAs w/seed GUAAACA),miR-182-5p (and other miRNAs w/seed UUGGCAA)	4
Cell Cycle	cell cycle progression	Arrest in cell cycle progression of carcinoma cell lines	0.0152					miR-100-5p (and other miRNAs w/seed ACCCGUA),miR-145-5p (and other miRNAs w/seed UCCAGUU)	2
Developmental Disorder, Hereditary Disorder, Organismal Injury and Abnormalities, Skeletal and Muscular Disorders	limb-girdle muscular dystrophy type 2A	Limb-girdle muscular dystrophy type 2A	0.0152					miR-103-3p (and other miRNAs w/seed GCAGCAU),miR-30a-3p (and other miRNAs w/seed UUUCAGU)	2
Cancer, Organismal Injury and Abnormalities, Respiratory Disease	advanced lung cancer	Advanced lung cancer	0.0152					let-7a-5p (and other miRNAs w/seed GAGGUAG),miR-9-5p (and other miRNAs w/seed CUUUGGU),miR-210-3p (miRNAs w/seed UGUGCGU),miR-145-5p (and other miRNAs w/seed UCCAGUU),miR-133a-3p (and other miRNAs w/seed UUGGUCC),miR-26a-5p (and other miRNAs w/seed UCAAGUA)	6
Tissue Morphology	quantity	Quantity of carcinoma cell lines	0.0159					miR-16-5p (and other miRNAs w/seed AGCAGCA),miR-186-5p (miRNAs w/seed AAAGAAU),miR-30a-3p (and other miRNAs w/seed UUUCAGU)	3
Organismal Injury and Abnormalities	volume	Volume of lesion	0.0162					miR-24-3p (and other miRNAs w/seed GGCUCAG),miR-27a-3p (and other miRNAs w/seed UCACAGU),miR-340-5p (miRNAs w/seed UAUAAAG),miR-455-3p (miRNAs w/seed CAGUCCA),miR-17-5p (and other miRNAs w/seed AAAGUGC)	5
Cell Death and Survival	cell viability	Cell viability of pancreatic cancer cell lines	0.0163					miR-34a-5p (and other miRNAs w/seed GGCAGUG),miR-30c-5p (and other miRNAs w/seed GUAAACA),miR-21-5p (and other miRNAs w/seed AGCUUAU)	3
Cellular Response to Therapeutics	sensitivity	Sensitivity of tumor cell lines	0.0171					miR-16-5p (and other miRNAs w/seed AGCAGCA),miR-129-5p (and other miRNAs w/seed UUUUUGC),miR-186-5p (miRNAs w/seed AAAGAAU),miR-218-5p (and other miRNAs w/seed UGUGCUU),miR-34a-5p (and other miRNAs w/seed GGCAGUG),miR-291a-3p (and other miRNAs w/seed AAGUGCU),miR-17-5p (and other miRNAs w/seed AAAGUGC),miR-23a-3p (and other miRNAs w/seed UCACAUU),miR-145-5p (and other miRNAs w/seed UCCAGUU)	9
Behavior	depression-related behavior	Depression-related behavior	0.0174					miR-124-3p (and other miRNAs w/seed AAGGCAC),miR-135a-5p (and other miRNAs w/seed AUGGCUU)	2
Connective Tissue Disorders, Inflammatory Disease, Inflammatory Response, Organismal Injury and Abnormalities, Skeletal and Muscular Disorders	inflammation	Inflammation of joint	0.0175					let-7a-5p (and other miRNAs w/seed GAGGUAG),miR-92a-3p (and other miRNAs w/seed AUUGCAC),miR-24-3p (and other miRNAs w/seed GGCUCAG),miR-16-5p (and other miRNAs w/seed AGCAGCA),miR-129-5p (and other miRNAs w/seed UUUUUGC),miR-128-3p (and other miRNAs w/seed CACAGUG),miR-374b-5p (and other miRNAs w/seed UAUAAUA),miR-17-5p (and other miRNAs w/seed AAAGUGC),miR-181a-2-3p (and other miRNAs w/seed CCA…	15
Lipid Metabolism, Metabolic Disease, Organismal Injury and Abnormalities, Small Molecule Biochemistry	disorder of lipid metabolism	Disorder of lipid metabolism	0.0176					miR-186-5p (miRNAs w/seed AAAGAAU),miR-324-5p (miRNAs w/seed GCAUCCC),miR-30c-5p (and other miRNAs w/seed GUAAACA),miR-10a-5p (and other miRNAs w/seed ACCCUGU),miR-221-3p (and other miRNAs w/seed GCUACAU),miR-21-5p (and other miRNAs w/seed AGCUUAU)	6
Developmental Disorder, Hereditary Disorder, Organismal Injury and Abnormalities, Skeletal and Muscular Disorders	limb-girdle muscular dystrophy type 2B	Limb-girdle muscular dystrophy type 2B	0.0182					miR-103-3p (and other miRNAs w/seed GCAGCAU),miR-30a-3p (and other miRNAs w/seed UUUCAGU)	2
Cellular Movement	migration	Migration of neuroblastoma cell lines	0.0182					miR-186-5p (miRNAs w/seed AAAGAAU),miR-10a-5p (and other miRNAs w/seed ACCCUGU)	2
Cellular Development, Cellular Growth and Proliferation	proliferation	Proliferation of leukemia cell lines	0.0185					let-7a-5p (and other miRNAs w/seed GAGGUAG),miR-18a-5p (and other miRNAs w/seed AAGGUGC),miR-29b-3p (and other miRNAs w/seed AGCACCA),miR-34a-5p (and other miRNAs w/seed GGCAGUG),miR-503-3p (and other miRNAs w/seed GAGUAUU),miR-21-5p (and other miRNAs w/seed AGCUUAU)	6
Cell Cycle	G1/S phase transition	G1/S phase transition	0.0185					let-7a-5p (and other miRNAs w/seed GAGGUAG),miR-92a-3p (and other miRNAs w/seed AUUGCAC),miR-16-5p (and other miRNAs w/seed AGCAGCA),miR-291a-3p (and other miRNAs w/seed AAGUGCU),miR-17-5p (and other miRNAs w/seed AAAGUGC)	5
Cell Death and Survival, Organismal Injury and Abnormalities	anoikis	Anoikis of ovarian cancer cell lines	0.0187					miR-450a-5p (and other miRNAs w/seed UUUGCGA)	1
Cell Cycle	G0/G1 phase transition	Arrest in G0/G1 phase transition of ovarian cancer cell lines	0.0187					miR-186-5p (miRNAs w/seed AAAGAAU)	1
Cell Cycle	Gap 0-Gap 1 phase	Arrest in Gap 0-Gap 1 phase of skin cancer cell lines	0.0187					miR-148a-3p (and other miRNAs w/seed CAGUGCA)	1
Cell Cycle	S phase	Arrest in S phase of hepatoma cell lines	0.0187					miR-34a-5p (and other miRNAs w/seed GGCAGUG)	1
Neurological Disease, Organismal Injury and Abnormalities, Psychological Disorders	behavioral variant frontotemporal dementia	Behavioral variant frontotemporal dementia	0.0187					miR-124-3p (and other miRNAs w/seed AAGGCAC)	1
Cellular Development	dedifferentiation	Dedifferentiation of fibroblast cell lines	0.0187					let-7a-5p (and other miRNAs w/seed GAGGUAG)	1
Cellular Compromise	degeneration	Degeneration of neuroblastoma cell lines	0.0187					miR-17-5p (and other miRNAs w/seed AAAGUGC)	1
Cell Morphology	elongation	Elongation of breast cancer cell lines	0.0187					miR-200b-3p (and other miRNAs w/seed AAUACUG)	1
Cell Cycle, Nervous System Development and Function	cell cycle progression	Entry into cell cycle progression of cortical neurons	0.0187					miR-26a-5p (and other miRNAs w/seed UCAAGUA)	1
Cellular Assembly and Organization	formation	Formation of autolysosomes	0.0187					miR-26a-5p (and other miRNAs w/seed UCAAGUA)	1
Cellular Function and Maintenance	maintenance	Maintenance of neural stem cells	0.0187					miR-124-3p (and other miRNAs w/seed AAGGCAC)	1
Cellular Development	maturation	Maturation of fibroblast cell lines	0.0187					miR-30c-5p (and other miRNAs w/seed GUAAACA)	1
Cellular Movement	mobility	Mobility of squamous cell carcinoma cell lines	0.0187					miR-145-5p (and other miRNAs w/seed UCCAGUU)	1
Cell-To-Cell Signaling and Interaction, Cellular Function and Maintenance, Hematological System Development and Function, Inflammatory Response	phagocytosis	Phagocytosis by M2 macrophages	0.0187					miR-142-3p (and other miRNAs w/seed GUAGUGU)	1
Cellular Assembly and Organization, Nervous System Development and Function, Tissue Morphology	quantity	Quantity of thin spine	0.0187					miR-135a-5p (and other miRNAs w/seed AUGGCUU)	1
Cell Cycle	senescence	Senescence of thyroid tumor cell lines	0.0187					miR-17-5p (and other miRNAs w/seed AAAGUGC)	1
Cell-To-Cell Signaling and Interaction	signaling	Signaling of lung cancer cell lines	0.0187					miR-708-5p (and other miRNAs w/seed AGGAGCU)	1
Cell-To-Cell Signaling and Interaction, Cellular Growth and Proliferation, Hematological System Development and Function	suppressive capacity	Suppressive capacity of monocytic myeloid derived suppressor cells	0.0187					miR-9-5p (and other miRNAs w/seed CUUUGGU)	1
Cell-To-Cell Signaling and Interaction	transduction	Transduction of carcinoma cell lines	0.0187					miR-708-5p (and other miRNAs w/seed AGGAGCU)	1
Cellular Development, Cellular Growth and Proliferation, Hematological System Development and Function, Hematopoiesis, Lymphoid Tissue Structure and Development, Tissue Development	hematopoiesis	Hematopoiesis of phagocytes	0.019					miR-16-5p (and other miRNAs w/seed AGCAGCA),miR-34a-5p (and other miRNAs w/seed GGCAGUG),miR-17-5p (and other miRNAs w/seed AAAGUGC),miR-9-5p (and other miRNAs w/seed CUUUGGU),miR-21-5p (and other miRNAs w/seed AGCUUAU)	5
Cardiovascular System Development and Function, Organ Morphology, Skeletal and Muscular System Development and Function, Tissue Morphology	quantity	Quantity of cardiomyocytes	0.019					miR-92a-3p (and other miRNAs w/seed AUUGCAC),miR-17-5p (and other miRNAs w/seed AAAGUGC)	2
Cellular Development, Cellular Growth and Proliferation	proliferation	Proliferation of bladder cancer cell lines	0.019					miR-129-5p (and other miRNAs w/seed UUUUUGC),miR-141-3p (and other miRNAs w/seed AACACUG),miR-145-5p (and other miRNAs w/seed UCCAGUU)	3
Cancer, Cellular Response to Therapeutics, Organismal Injury and Abnormalities	cisplatin resistance	Cisplatin resistance of carcinoma cell lines	0.0206					miR-17-5p (and other miRNAs w/seed AAAGUGC),miR-197-3p (and other miRNAs w/seed UCACCAC)	2
Hereditary Disorder, Organismal Injury and Abnormalities	X-linked hereditary disease	X-linked hereditary disease	0.0211					miR-30a-3p (and other miRNAs w/seed UUUCAGU),miR-30c-5p (and other miRNAs w/seed GUAAACA),miR-532-5p (and other miRNAs w/seed AUGCCUU),miR-10a-5p (and other miRNAs w/seed ACCCUGU),miR-362-5p (and other miRNAs w/seed AUCCUUG),miR-221-3p (and other miRNAs w/seed GCUACAU),miR-132-3p (and other miRNAs w/seed AACAGUC),miR-21-5p (and other miRNAs w/seed AGCUUAU)	8
Cell Death and Survival, Organismal Injury and Abnormalities	apoptosis	Apoptosis of leukemia cell lines	0.0214					miR-16-5p (and other miRNAs w/seed AGCAGCA),miR-29b-3p (and other miRNAs w/seed AGCACCA),miR-186-5p (miRNAs w/seed AAAGAAU),miR-34a-5p (and other miRNAs w/seed GGCAGUG),miR-503-3p (and other miRNAs w/seed GAGUAUU),miR-21-5p (and other miRNAs w/seed AGCUUAU)	6
Cancer, Organismal Injury and Abnormalities	cancer	Cancer of cells	0.0215					miR-194-5p (miRNAs w/seed GUAACAG),let-7a-5p (and other miRNAs w/seed GAGGUAG),miR-18a-5p (and other miRNAs w/seed AAGGUGC),miR-149-5p (miRNAs w/seed CUGGCUC),miR-598-3p (miRNAs w/seed ACGUCAU),miR-148a-3p (and other miRNAs w/seed CAGUGCA),miR-374b-5p (and other miRNAs w/seed UAUAAUA),miR-100-5p (and other miRNAs w/seed ACCCGUA),miR-145-5p (and other miRNAs w/seed UCCAGUU),miR-133a-3p (and other …	56
Cell-To-Cell Signaling and Interaction	activation	Activation of tumor cell lines	0.0216					miR-16-5p (and other miRNAs w/seed AGCAGCA),miR-503-5p (miRNAs w/seed AGCAGCG),miR-21-5p (and other miRNAs w/seed AGCUUAU)	3
Cellular Development, Cellular Growth and Proliferation, Hematological System Development and Function, Hematopoiesis, Lymphoid Tissue Structure and Development, Tissue Development	differentiation	Differentiation of phagocytes	0.0218					miR-16-5p (and other miRNAs w/seed AGCAGCA),miR-181a-5p (and other miRNAs w/seed ACAUUCA),miR-34a-5p (and other miRNAs w/seed GGCAGUG),miR-17-5p (and other miRNAs w/seed AAAGUGC),miR-9-5p (and other miRNAs w/seed CUUUGGU),miR-21-5p (and other miRNAs w/seed AGCUUAU)	6
Cellular Development, Connective Tissue Development and Function, Skeletal and Muscular System Development and Function, Tissue Development	differentiation	Differentiation of myofibroblasts	0.0223					miR-24-3p (and other miRNAs w/seed GGCUCAG),miR-21-5p (and other miRNAs w/seed AGCUUAU)	2
Cellular Response to Therapeutics	sensitivity	Sensitivity of colorectal cancer cell lines	0.0223					miR-291a-3p (and other miRNAs w/seed AAGUGCU),miR-17-5p (and other miRNAs w/seed AAAGUGC)	2
Hereditary Disorder, Neurological Disease, Organismal Injury and Abnormalities	familial motor neuron disease	Familial motor neuron disease	0.0224					miR-181a-5p (and other miRNAs w/seed ACAUUCA),miR-324-5p (miRNAs w/seed GCAUCCC),miR-378a-3p (and other miRNAs w/seed CUGGACU),miR-455-3p (miRNAs w/seed CAGUCCA)	4
Cancer, Neurological Disease, Organismal Injury and Abnormalities	primitive neuroectodermal tumor	Primitive neuroectodermal tumor	0.0228					miR-92a-3p (and other miRNAs w/seed AUUGCAC),miR-218-5p (and other miRNAs w/seed UGUGCUU),miR-34a-5p (and other miRNAs w/seed GGCAGUG),miR-17-5p (and other miRNAs w/seed AAAGUGC),miR-19b-3p (and other miRNAs w/seed GUGCAAA),miR-30c-5p (and other miRNAs w/seed GUAAACA)	6
Cancer, Organismal Injury and Abnormalities, Reproductive System Disease	luminal A breast cancer	Luminal A breast carcinoma	0.0231					miR-96-5p (and other miRNAs w/seed UUGGCAC),miR-182-5p (and other miRNAs w/seed UUGGCAA)	2
Cell-To-Cell Signaling and Interaction, Connective Tissue Development and Function	activation	Activation of pulmonary fibroblasts	0.0233					miR-21-5p (and other miRNAs w/seed AGCUUAU)	1
Cancer, Cell Death and Survival, Organismal Injury and Abnormalities, Tumor Morphology	apoptosis	Apoptosis of B cell acute lymphoblastic leukemia cells	0.0233					miR-16-5p (and other miRNAs w/seed AGCAGCA)	1
Cell Cycle	S phase	Arrest in S phase of adenocarcinoma cell lines	0.0233					miR-34a-5p (and other miRNAs w/seed GGCAGUG)	1
Cancer, Cellular Response to Therapeutics, Organismal Injury and Abnormalities	chemosensitivity	Chemosensitivity of carcinoma cell lines	0.0233					miR-186-5p (miRNAs w/seed AAAGAAU)	1
Cellular Development, Cellular Growth and Proliferation	colony formation	Colony formation of skin cancer cell lines	0.0233					miR-148a-3p (and other miRNAs w/seed CAGUGCA)	1
Cancer, Cell-To-Cell Signaling and Interaction, Inflammatory Response, Organismal Injury and Abnormalities, Tumor Morphology	cytotoxic reaction	Cytotoxic reaction of cancer cells	0.0233					miR-29b-3p (and other miRNAs w/seed AGCACCA)	1
Cardiovascular System Development and Function, Cellular Development, Organismal Development, Skeletal and Muscular System Development and Function, Tissue Development	differentiation	Differentiation of HCASMC cells	0.0233					miR-145-5p (and other miRNAs w/seed UCCAGUU)	1
Cellular Development	differentiation	Differentiation of tooth cell lines	0.0233					miR-141-3p (and other miRNAs w/seed AACACUG)	1
Cell-To-Cell Signaling and Interaction, Cellular Function and Maintenance, Hematological System Development and Function, Inflammatory Response	efferocytosis	Efferocytosis by alveolar macrophages	0.0233					miR-34a-5p (and other miRNAs w/seed GGCAGUG)	1
Cellular Development, Cellular Growth and Proliferation	expansion	Expansion of breast cancer cell lines	0.0233					miR-29b-3p (and other miRNAs w/seed AGCACCA)	1
Cellular Development, Cellular Growth and Proliferation, Hematological System Development and Function, Hematopoiesis, Lymphoid Tissue Structure and Development, Tissue Development	granulopoiesis	Granulopoiesis of granulocyte progenitors	0.0233					miR-21-5p (and other miRNAs w/seed AGCUUAU)	1
Cellular Movement	invasion	Invasion by bone marrow mesenchymal stem cells	0.0233					let-7a-5p (and other miRNAs w/seed GAGGUAG)	1
Cellular Movement, Connective Tissue Development and Function	migration	Migration of adventitial fibroblasts	0.0233					miR-29b-3p (and other miRNAs w/seed AGCACCA)	1
Cell Morphology	morphology	Morphology of bladder cancer cell lines	0.0233					miR-145-5p (and other miRNAs w/seed UCCAGUU)	1
Cell-To-Cell Signaling and Interaction, Cellular Function and Maintenance, Hematological System Development and Function, Inflammatory Response	phagocytosis	Phagocytosis by M1 macrophages	0.0233					miR-142-3p (and other miRNAs w/seed GUAGUGU)	1
Cancer, Connective Tissue Disorders, Organismal Injury and Abnormalities	primary osteosarcoma	Primary osteosarcoma	0.0233					miR-221-3p (and other miRNAs w/seed GCUACAU)	1
Cardiovascular System Development and Function, Cellular Development, Cellular Growth and Proliferation, Connective Tissue Development and Function, Organ Development, Tissue Development	proliferation	Proliferation of adventitial fibroblasts	0.0233					miR-29b-3p (and other miRNAs w/seed AGCACCA)	1
Hematological System Development and Function, Lymphoid Tissue Structure and Development, Tissue Morphology	quantity	Quantity of CD56bright natural killer cells	0.0233					miR-29b-3p (and other miRNAs w/seed AGCACCA)	1
Tissue Morphology	quantity	Quantity of pheochromocytoma cell lines	0.0233					miR-340-5p (miRNAs w/seed UAUAAAG)	1
Gene Expression	repression	Repression of mRNA	0.0233					let-7a-5p (and other miRNAs w/seed GAGGUAG)	1
Cell Death and Survival, Hematological System Development and Function, Organismal Injury and Abnormalities	survival	Survival of peripheral B lymphocytes	0.0233					miR-24-3p (and other miRNAs w/seed GGCUCAG)	1
Cancer, Organismal Injury and Abnormalities	tumorigenesis	Tumorigenesis of rhabdomyosarcoma cell lines	0.0233					miR-145-5p (and other miRNAs w/seed UCCAGUU)	1
Cellular Growth and Proliferation	proliferation	Proliferation of vascular cells	0.0237					miR-34a-5p (and other miRNAs w/seed GGCAGUG),miR-185-5p (and other miRNAs w/seed GGAGAGA),miR-130a-3p (and other miRNAs w/seed AGUGCAA),miR-30c-5p (and other miRNAs w/seed GUAAACA),miR-221-3p (and other miRNAs w/seed GCUACAU),miR-26a-5p (and other miRNAs w/seed UCAAGUA)	6
Cancer, Organismal Injury and Abnormalities, Respiratory Disease	lung metastasis	Lung metastasis of tumor cell lines	0.024					let-7a-5p (and other miRNAs w/seed GAGGUAG),miR-9-5p (and other miRNAs w/seed CUUUGGU)	2
Developmental Disorder, Organismal Injury and Abnormalities, Skeletal and Muscular Disorders	nemaline myopathy	Nemaline myopathy	0.0249					miR-103-3p (and other miRNAs w/seed GCAGCAU),miR-30a-3p (and other miRNAs w/seed UUUCAGU)	2
Cancer, Organismal Injury and Abnormalities	neoplasia	Neoplasia of cells	0.0249					miR-194-5p (miRNAs w/seed GUAACAG),let-7a-5p (and other miRNAs w/seed GAGGUAG),miR-18a-5p (and other miRNAs w/seed AAGGUGC),miR-149-5p (miRNAs w/seed CUGGCUC),miR-598-3p (miRNAs w/seed ACGUCAU),miR-148a-3p (and other miRNAs w/seed CAGUGCA),miR-374b-5p (and other miRNAs w/seed UAUAAUA),miR-100-5p (and other miRNAs w/seed ACCCGUA),miR-145-5p (and other miRNAs w/seed UCCAGUU),miR-133a-3p (and other …	61
Cellular Development, Cellular Growth and Proliferation	colony formation	Colony formation of stomach cancer cell lines	0.0267					miR-340-5p (miRNAs w/seed UAUAAAG),miR-21-5p (and other miRNAs w/seed AGCUUAU)	2
Cancer, Gastrointestinal Disease, Organismal Injury and Abnormalities	growth	Growth of colorectal tumor	0.0267					miR-378a-3p (and other miRNAs w/seed CUGGACU),miR-145-5p (and other miRNAs w/seed UCCAGUU)	2
Organismal Injury and Abnormalities	size	Size of lesion	0.027					miR-194-5p (miRNAs w/seed GUAACAG),miR-24-3p (and other miRNAs w/seed GGCUCAG),miR-27a-3p (and other miRNAs w/seed UCACAGU),miR-340-5p (miRNAs w/seed UAUAAAG),miR-455-3p (miRNAs w/seed CAGUCCA),miR-17-5p (and other miRNAs w/seed AAAGUGC),miR-130a-3p (and other miRNAs w/seed AGUGCAA),miR-450a-5p (and other miRNAs w/seed UUUGCGA)	8
Organismal Injury and Abnormalities, Respiratory Disease	lung lesion	Lung lesion	0.0276					let-7a-5p (and other miRNAs w/seed GAGGUAG),miR-18a-5p (and other miRNAs w/seed AAGGUGC),miR-148a-3p (and other miRNAs w/seed CAGUGCA),miR-197-3p (and other miRNAs w/seed UCACCAC),miR-100-5p (and other miRNAs w/seed ACCCGUA),miR-145-5p (and other miRNAs w/seed UCCAGUU),miR-133a-3p (and other miRNAs w/seed UUGGUCC),let-7f-2-3p (and other miRNAs w/seed UAUACAG),miR-9-5p (and other miRNAs w/seed CUU…	49
Cell Death and Survival, Organismal Injury and Abnormalities	apoptosis	Apoptosis of HAEC cells	0.0279					miR-23a-3p (and other miRNAs w/seed UCACAUU)	1
Cancer, Cell Death and Survival, Organismal Injury and Abnormalities, Tumor Morphology	apoptosis	Apoptosis of acute myeloid leukemia blast cells	0.0279					miR-29b-3p (and other miRNAs w/seed AGCACCA)	1
Cardiovascular Disease, Organismal Injury and Abnormalities	arrhythmogenesis	Arrhythmogenesis	0.0279					miR-133a-3p (and other miRNAs w/seed UUGGUCC)	1
Cell Cycle	cell cycle progression	Cell cycle progression of bladder cancer cell lines	0.0279					miR-141-3p (and other miRNAs w/seed AACACUG)	1
Cellular Growth and Proliferation	clonogenicity	Clonogenicity of prostate cancer cell lines	0.0279					miR-221-3p (and other miRNAs w/seed GCUACAU)	1
Cellular Development, Cellular Growth and Proliferation	colony formation	Colony formation of cholangiocarcinoma cell lines	0.0279					miR-26a-5p (and other miRNAs w/seed UCAAGUA)	1
Cellular Compromise	damage	Damage of neuroblastoma cell lines	0.0279					miR-124-3p (and other miRNAs w/seed AAGGCAC)	1
Cancer, Cellular Development, Organismal Injury and Abnormalities, Reproductive System Disease, Tumor Morphology	differentiation	Differentiation of mammary tumor cells	0.0279					miR-200b-3p (and other miRNAs w/seed AAUACUG)	1
Cell-To-Cell Signaling and Interaction, Cellular Function and Maintenance, Hematological System Development and Function, Hematopoiesis, Inflammatory Response	efferocytosis	Efferocytosis of thymocytes	0.0279					miR-34a-5p (and other miRNAs w/seed GGCAGUG)	1
Cellular Development	epithelial-mesenchymal transition	Epithelial-mesenchymal transition of endometrial cancer cell lines	0.0279					miR-200b-3p (and other miRNAs w/seed AAUACUG)	1
Cell-To-Cell Signaling and Interaction, Cellular Growth and Proliferation, Hematological System Development and Function, Inflammatory Response	induction	Induction of monocytic myeloid derived suppressor cells	0.0279					miR-21-5p (and other miRNAs w/seed AGCUUAU)	1
Cell-To-Cell Signaling and Interaction, Cellular Growth and Proliferation, Hematological System Development and Function	induction	Induction of polymorphonuclear granulocytic MDSC cells	0.0279					miR-21-5p (and other miRNAs w/seed AGCUUAU)	1
Cancer, Hematological Disease, Immunological Disease, Organismal Injury and Abnormalities	formation	Onset of formation of B-cell lymphoma	0.0279					miR-17-5p (and other miRNAs w/seed AAAGUGC)	1
Cell Morphology, Hair and Skin Development and Function	pigmentation	Pigmentation of melanocytes	0.0279					miR-145-5p (and other miRNAs w/seed UCCAGUU)	1
Cancer, Neurological Disease, Organismal Injury and Abnormalities	medulloblastoma	Primary medulloblastoma	0.0279					miR-30c-5p (and other miRNAs w/seed GUAAACA)	1
Tissue Morphology	quantity	Quantity of skin cancer cell lines	0.0279					miR-16-5p (and other miRNAs w/seed AGCAGCA)	1
Cell-To-Cell Signaling and Interaction	signaling	Signaling of carcinoma cell lines	0.0279					miR-708-5p (and other miRNAs w/seed AGGAGCU)	1
Organ Morphology, Organismal Injury and Abnormalities, Respiratory Disease, Respiratory System Development and Function	thickening	Thickening of interalveolar septa	0.0279					let-7a-5p (and other miRNAs w/seed GAGGUAG)	1
Cancer, Organismal Injury and Abnormalities	vasculogenic mimicry	Vasculogenic mimicry	0.0279					miR-26a-5p (and other miRNAs w/seed UCAAGUA)	1
Cell Death and Survival, Organismal Injury and Abnormalities	cell death	Cell death of pheochromocytoma cell lines	0.0279					miR-340-5p (miRNAs w/seed UAUAAAG),miR-29b-3p (and other miRNAs w/seed AGCACCA),miR-96-5p (and other miRNAs w/seed UUGGCAC)	3
Cancer, Neurological Disease, Organismal Injury and Abnormalities	medulloblastoma	Medulloblastoma	0.0293					miR-218-5p (and other miRNAs w/seed UGUGCUU),miR-17-5p (and other miRNAs w/seed AAAGUGC),miR-19b-3p (and other miRNAs w/seed GUGCAAA),miR-30c-5p (and other miRNAs w/seed GUAAACA)	4
Neurological Disease, Organismal Injury and Abnormalities, Psychological Disorders	bipolar disorder	Bipolar disorder	0.0309					miR-92a-3p (and other miRNAs w/seed AUUGCAC),miR-29b-3p (and other miRNAs w/seed AGCACCA),miR-291a-3p (and other miRNAs w/seed AAGUGCU),miR-145-5p (and other miRNAs w/seed UCCAGUU),miR-133a-3p (and other miRNAs w/seed UUGGUCC)	5
Cell Death and Survival, Endocrine System Disorders, Gastrointestinal Disease, Organismal Injury and Abnormalities	cell death	Cell death of pancreatic cells	0.031					miR-423-5p (and other miRNAs w/seed GAGGGGC),miR-34a-5p (and other miRNAs w/seed GGCAGUG),miR-21-5p (and other miRNAs w/seed AGCUUAU)	3
Cell Morphology, Cellular Function and Maintenance	autophagy	Autophagy of cells	0.0314					miR-124-3p (and other miRNAs w/seed AAGGCAC),miR-129-5p (and other miRNAs w/seed UUUUUGC),miR-512-3p (miRNAs w/seed AGUGCUG),miR-148a-3p (and other miRNAs w/seed CAGUGCA),miR-378a-3p (and other miRNAs w/seed CUGGACU),miR-17-5p (and other miRNAs w/seed AAAGUGC),miR-130a-3p (and other miRNAs w/seed AGUGCAA),miR-197-3p (and other miRNAs w/seed UCACCAC)	8
Cardiovascular Disease, Organismal Injury and Abnormalities	fibrosis	Fibrosis of heart	0.0321					miR-29b-3p (and other miRNAs w/seed AGCACCA),miR-23a-3p (and other miRNAs w/seed UCACAUU),miR-30c-5p (and other miRNAs w/seed GUAAACA),miR-133a-3p (and other miRNAs w/seed UUGGUCC),miR-21-5p (and other miRNAs w/seed AGCUUAU)	5
Cancer, Organismal Injury and Abnormalities	neoplasia	Neoplasia of tumor cells	0.0321					miR-200b-3p (and other miRNAs w/seed AAUACUG),miR-141-3p (and other miRNAs w/seed AACACUG),miR-221-3p (and other miRNAs w/seed GCUACAU)	3
Cardiovascular System Development and Function, Cellular Development, Cellular Growth and Proliferation, Organismal Development	angiogenesis	Angiogenesis of endothelial cell lines	0.0324					miR-221-3p (and other miRNAs w/seed GCUACAU)	1
Cell Death and Survival, Organismal Injury and Abnormalities	apoptosis	Apoptosis of adipoblasts	0.0324					miR-103-3p (and other miRNAs w/seed GCAGCAU)	1
Cancer, Cell Death and Survival, Organismal Injury and Abnormalities, Tumor Morphology	apoptosis	Apoptosis of gastric cancer cells	0.0324					miR-17-5p (and other miRNAs w/seed AAAGUGC)	1
Cell-mediated Immune Response, Cellular Development, Cellular Function and Maintenance, Cellular Growth and Proliferation, Embryonic Development, Hematological System Development and Function, Hematopoiesis, Lymphoid Tissue Structure and Development, Organ Development, Organismal Development, Tissue Development	development	Arrest in development of double-negative T lymphocyte	0.0324					miR-34a-5p (and other miRNAs w/seed GGCAGUG)	1
Infectious Diseases, Organismal Injury and Abnormalities	cecal ligation and puncture-induced sepsis	Cecal ligation and puncture-induced sepsis	0.0324					miR-130a-3p (and other miRNAs w/seed AGUGCAA)	1
Cancer, Cellular Development, Organismal Injury and Abnormalities, Tumor Morphology	differentiation	Differentiation of acute myeloid leukemia blast cells	0.0324					miR-34a-5p (and other miRNAs w/seed GGCAGUG)	1
Cell-To-Cell Signaling and Interaction, Cellular Assembly and Organization	formation	Formation of fibrillar adhesions	0.0324					miR-145-5p (and other miRNAs w/seed UCCAGUU)	1
Cancer, Neurological Disease, Organismal Injury and Abnormalities	mesenchymal glioblastoma multiforme	Mesenchymal glioblastoma multiforme	0.0324					miR-218-5p (and other miRNAs w/seed UGUGCUU)	1
Cellular Development, Cellular Growth and Proliferation, Organ Development, Reproductive System Development and Function, Tissue Development	proliferation	Proliferation of ovarian surface epithelial cells	0.0324					miR-34a-5p (and other miRNAs w/seed GGCAGUG)	1
Cellular Assembly and Organization, Cellular Function and Maintenance	quantity	Quantity of filopodia-like projection	0.0324					miR-29b-3p (and other miRNAs w/seed AGCACCA)	1
Cell Morphology, Nervous System Development and Function, Organismal Development, Tissue Morphology	size	Size of astrocytes	0.0324					miR-21-5p (and other miRNAs w/seed AGCUUAU)	1
Cell Morphology, Cellular Assembly and Organization, Cellular Development, Cellular Function and Maintenance, Cellular Growth and Proliferation, Embryonic Development, Nervous System Development and Function, Organismal Development, Tissue Development	sprouting	Sprouting of mossy fibers	0.0324					miR-132-3p (and other miRNAs w/seed AACAGUC)	1
Cancer, Organismal Injury and Abnormalities, Respiratory Disease	tumorigenesis	Tumorigenesis of lung cancer cells	0.0324					miR-221-3p (and other miRNAs w/seed GCUACAU)	1
Cancer, Endocrine System Disorders, Organismal Injury and Abnormalities, Reproductive System Disease	recurrent ovarian cancer	Recurrent ovarian cancer	0.0324					miR-200b-3p (and other miRNAs w/seed AAUACUG),miR-141-3p (and other miRNAs w/seed AACACUG)	2
Cancer, Organismal Injury and Abnormalities, Reproductive System Disease	uterine tumor	Uterine tumor	0.033					miR-194-5p (miRNAs w/seed GUAACAG),let-7a-5p (and other miRNAs w/seed GAGGUAG),miR-149-5p (miRNAs w/seed CUGGCUC),miR-129-5p (and other miRNAs w/seed UUUUUGC),miR-205-5p (and other miRNAs w/seed CCUUCAU),miR-148a-3p (and other miRNAs w/seed CAGUGCA),miR-183-5p (miRNAs w/seed AUGGCAC),miR-542-5p (miRNAs w/seed CGGGGAU),miR-197-3p (and other miRNAs w/seed UCACCAC),miR-145-5p (and other miRNAs w/see…	47
Cell Death and Survival	cell viability	Cell viability of stomach cancer cell lines	0.0333					miR-181a-5p (and other miRNAs w/seed ACAUUCA),miR-17-5p (and other miRNAs w/seed AAAGUGC),miR-221-3p (and other miRNAs w/seed GCUACAU)	3
Cancer, Hematological Disease, Immunological Disease, Neurological Disease, Organismal Injury and Abnormalities	primary central nervous system lymphoma	Primary central nervous system lymphoma	0.0333					miR-92a-3p (and other miRNAs w/seed AUUGCAC),miR-19b-3p (and other miRNAs w/seed GUGCAAA),miR-21-5p (and other miRNAs w/seed AGCUUAU)	3
Cardiovascular System Development and Function, Cell Death and Survival	cell viability	Cell viability of heart cells	0.0334					miR-27a-3p (and other miRNAs w/seed UCACAGU),miR-34a-5p (and other miRNAs w/seed GGCAGUG)	2
Cell Death and Survival, Organismal Injury and Abnormalities	apoptosis	Apoptosis of lung cell lines	0.0355					miR-29b-3p (and other miRNAs w/seed AGCACCA),miR-17-5p (and other miRNAs w/seed AAAGUGC)	2
Cancer, Organismal Injury and Abnormalities, Reproductive System Disease	uterine carcinoma	Uterine carcinoma	0.0356					miR-194-5p (miRNAs w/seed GUAACAG),let-7a-5p (and other miRNAs w/seed GAGGUAG),miR-149-5p (miRNAs w/seed CUGGCUC),miR-129-5p (and other miRNAs w/seed UUUUUGC),miR-205-5p (and other miRNAs w/seed CCUUCAU),miR-183-5p (miRNAs w/seed AUGGCAC),miR-542-5p (miRNAs w/seed CGGGGAU),miR-145-5p (and other miRNAs w/seed UCCAGUU),miR-133a-3p (and other miRNAs w/seed UUGGUCC),miR-132-3p (and other miRNAs w/see…	43
Cellular Movement	migration	Migration of thyroid tumor cell lines	0.0365					miR-205-5p (and other miRNAs w/seed CCUUCAU),miR-574-5p (miRNAs w/seed GAGUGUG)	2
Cellular Development, Cellular Growth and Proliferation, Organ Development, Renal and Urological System Development and Function	proliferation	Proliferation of mesangial cells	0.0365					miR-17-5p (and other miRNAs w/seed AAAGUGC),miR-151-3p (and other miRNAs w/seed UAGACUG)	2
Cell Cycle	G0/G1 phase transition	Arrest in G0/G1 phase transition of carcinoma cell lines	0.037					miR-186-5p (miRNAs w/seed AAAGAAU)	1
Cardiovascular Disease, Organismal Injury and Abnormalities	arteriosclerosis of the extremities	Arteriosclerosis of the extremities	0.037					miR-210-3p (miRNAs w/seed UGUGCGU)	1
Cell Morphology	conversion	Conversion of neurons	0.037					miR-9-5p (and other miRNAs w/seed CUUUGGU)	1
Cancer, Organismal Injury and Abnormalities	radioresistance	Radioresistance of subcutaneous tumor	0.037					miR-197-3p (and other miRNAs w/seed UCACCAC)	1
Cell Death and Survival	cell viability	Cell viability of breast cancer cell lines	0.0377					miR-16-5p (and other miRNAs w/seed AGCAGCA),miR-200b-3p (and other miRNAs w/seed AAUACUG),miR-216b-5p (miRNAs w/seed AAUCUCU),miR-7a-5p (and other miRNAs w/seed GGAAGAC),miR-135a-5p (and other miRNAs w/seed AUGGCUU)	5
Cell Cycle	G2/M phase	Arrest in G2/M phase of tumor cell lines	0.0391					miR-34a-5p (and other miRNAs w/seed GGCAGUG),miR-191-5p (and other miRNAs w/seed AACGGAA),miR-132-3p (and other miRNAs w/seed AACAGUC)	3
Cell Cycle	G1 phase	Arrest in G1 phase of breast cancer cell lines	0.0407					miR-34a-5p (and other miRNAs w/seed GGCAGUG),miR-135a-5p (and other miRNAs w/seed AUGGCUU)	2
Cellular Development, Cellular Growth and Proliferation, Hematological System Development and Function, Hematopoiesis, Lymphoid Tissue Structure and Development, Tissue Development	monocytopoiesis	Monocytopoiesis	0.041					miR-16-5p (and other miRNAs w/seed AGCAGCA),miR-17-5p (and other miRNAs w/seed AAAGUGC),miR-9-5p (and other miRNAs w/seed CUUUGGU)	3
Cell Death and Survival	cell viability	Cell viability of lung cancer cell lines	0.0414					miR-181a-5p (and other miRNAs w/seed ACAUUCA),miR-17-5p (and other miRNAs w/seed AAAGUGC),miR-197-3p (and other miRNAs w/seed UCACCAC),miR-7a-5p (and other miRNAs w/seed GGAAGAC)	4
Cell-To-Cell Signaling and Interaction, Hematological System Development and Function, Immune Cell Trafficking, Inflammatory Response	activation	Activation of myeloid-derived suppressor cells	0.0415					miR-17-5p (and other miRNAs w/seed AAAGUGC)	1
Cell Cycle, Hair and Skin Development and Function	Gap 0-Gap 1 phase	Arrest in Gap 0-Gap 1 phase of epithelial cell lines	0.0415					miR-27a-3p (and other miRNAs w/seed UCACAGU)	1
Cell Cycle	cell cycle progression	Arrest in cell cycle progression of adenocarcinoma cell lines	0.0415					miR-100-5p (and other miRNAs w/seed ACCCGUA)	1
Cell Death and Survival, Organismal Injury and Abnormalities	cell death	Cell death of TREG cells	0.0415					miR-142-3p (and other miRNAs w/seed GUAGUGU)	1
Cell-To-Cell Signaling and Interaction, Cellular Assembly and Organization	cell-cell adhesion	Cell-cell adhesion of squamous cell carcinoma cell lines	0.0415					miR-16-5p (and other miRNAs w/seed AGCAGCA)	1
Cardiovascular Disease, Organismal Injury and Abnormalities	damage	Damage of vascular lesion	0.0415					miR-145-5p (and other miRNAs w/seed UCCAGUU)	1
RNA Post-Transcriptional Modification	deadenylation	Deadenylation of mRNA	0.0415					let-7a-5p (and other miRNAs w/seed GAGGUAG)	1
Cellular Development, Connective Tissue Development and Function, Tissue Development	differentiation	Differentiation of cardiac fibroblasts	0.0415					miR-24-3p (and other miRNAs w/seed GGCUCAG)	1
Cell-To-Cell Signaling and Interaction, Cellular Growth and Proliferation	induction	Induction of bone marrow cells	0.0415					miR-21-5p (and other miRNAs w/seed AGCUUAU)	1
Cardiovascular Disease, Organismal Injury and Abnormalities	neointimal lesion	Neointimal lesion	0.0415					miR-145-5p (and other miRNAs w/seed UCCAGUU)	1
Tissue Morphology	remodeling	Remodeling of pulmonary artery	0.0415					miR-26a-5p (and other miRNAs w/seed UCAAGUA)	1
Cellular Development	osteogenic differentiation	Osteogenic differentiation	0.0418					miR-421-3p (and other miRNAs w/seed UCAACAG),miR-181a-5p (and other miRNAs w/seed ACAUUCA)	2
Cancer, Hematological Disease, Immunological Disease, Organismal Injury and Abnormalities	chronic lymphocytic leukemia	Chronic lymphocytic leukemia	0.0421					let-7a-5p (and other miRNAs w/seed GAGGUAG),miR-16-5p (and other miRNAs w/seed AGCAGCA),miR-29b-3p (and other miRNAs w/seed AGCACCA),miR-34a-5p (and other miRNAs w/seed GGCAGUG),miR-130a-3p (and other miRNAs w/seed AGUGCAA)	5
Cancer, Organismal Injury and Abnormalities	size	Size of tumor	0.0421					miR-194-5p (miRNAs w/seed GUAACAG),miR-27a-3p (and other miRNAs w/seed UCACAGU),miR-455-3p (miRNAs w/seed CAGUCCA),miR-17-5p (and other miRNAs w/seed AAAGUGC),miR-450a-5p (and other miRNAs w/seed UUUGCGA)	5
Cell Cycle	interphase	Arrest in interphase of cervical cancer cell lines	0.0429					miR-34a-5p (and other miRNAs w/seed GGCAGUG),miR-191-5p (and other miRNAs w/seed AACGGAA)	2
Cell Cycle	senescence	Senescence of tumor cell lines	0.0436					miR-34a-5p (and other miRNAs w/seed GGCAGUG),miR-17-5p (and other miRNAs w/seed AAAGUGC),miR-21-5p (and other miRNAs w/seed AGCUUAU)	3
Cardiovascular System Development and Function, Cellular Development, Cellular Function and Maintenance, Cellular Growth and Proliferation, Organismal Development, Tissue Development	cell proliferation	Cell proliferation of vascular endothelial cells	0.0437					miR-34a-5p (and other miRNAs w/seed GGCAGUG),miR-185-5p (and other miRNAs w/seed GGAGAGA),miR-130a-3p (and other miRNAs w/seed AGUGCAA),miR-30c-5p (and other miRNAs w/seed GUAAACA)	4
Cellular Development, Cellular Growth and Proliferation, Hematological System Development and Function, Hematopoiesis, Lymphoid Tissue Structure and Development, Tissue Development	differentiation	Differentiation of myeloid leukocytes	0.0447					miR-16-5p (and other miRNAs w/seed AGCAGCA),miR-181a-5p (and other miRNAs w/seed ACAUUCA),miR-17-5p (and other miRNAs w/seed AAAGUGC),miR-9-5p (and other miRNAs w/seed CUUUGGU),miR-21-5p (and other miRNAs w/seed AGCUUAU)	5
Cell-To-Cell Signaling and Interaction	adhesion	Adhesion of macrophage cancer cell lines	0.046					miR-103-3p (and other miRNAs w/seed GCAGCAU)	1
Cellular Development, Cellular Growth and Proliferation	growth	Arrest in growth of thyroid tumor cell lines	0.046					miR-197-3p (and other miRNAs w/seed UCACCAC)	1
Cancer, Cell Morphology, Cellular Function and Maintenance, Organismal Injury and Abnormalities	autophagy	Autophagy of cancer cells	0.046					miR-130a-3p (and other miRNAs w/seed AGUGCAA)	1
Cell Death and Survival	cell viability	Cell viability of skin cancer cell lines	0.046					miR-148a-3p (and other miRNAs w/seed CAGUGCA)	1
Carbohydrate Metabolism, Cellular Function and Maintenance	glycolysis	Glycolysis of hepatoma cell lines	0.046					miR-183-5p (miRNAs w/seed AUGGCAC)	1
Cellular Development, Cellular Growth and Proliferation, Hematological System Development and Function, Hematopoiesis, Lymphoid Tissue Structure and Development, Tissue Development	osteogenic differentiation	Osteogenic differentiation of bone marrow-derived macrophages	0.046					miR-181a-5p (and other miRNAs w/seed ACAUUCA)	1
Organ Development, Reproductive System Development and Function	ovulation	Ovulation of ovary	0.046					miR-21-5p (and other miRNAs w/seed AGCUUAU)	1
Cancer, Neurological Disease, Organismal Injury and Abnormalities	anaplastic astrocytoma	Anaplastic astrocytoma	0.0463					miR-10a-5p (and other miRNAs w/seed ACCCUGU),miR-26a-5p (and other miRNAs w/seed UCAAGUA)	2
Cancer, Cellular Development, Organismal Injury and Abnormalities, Tumor Morphology	differentiation	Differentiation of cancer cells	0.0463					miR-200b-3p (and other miRNAs w/seed AAUACUG),miR-34a-5p (and other miRNAs w/seed GGCAGUG)	2
Cancer, Gastrointestinal Disease, Organismal Injury and Abnormalities	advanced colorectal tumor	Advanced colorectal tumor	0.0471					miR-92a-3p (and other miRNAs w/seed AUUGCAC),miR-29b-3p (and other miRNAs w/seed AGCACCA),miR-218-5p (and other miRNAs w/seed UGUGCUU),miR-542-5p (miRNAs w/seed CGGGGAU),miR-450a-5p (and other miRNAs w/seed UUUGCGA)	5
Cardiovascular Disease, Organismal Injury and Abnormalities, Reproductive System Disease	preeclampsia	Preeclampsia	0.0474					miR-16-5p (and other miRNAs w/seed AGCAGCA),miR-29b-3p (and other miRNAs w/seed AGCACCA),miR-181a-5p (and other miRNAs w/seed ACAUUCA),miR-335-5p (and other miRNAs w/seed CAAGAGC),miR-210-3p (miRNAs w/seed UGUGCGU),miR-1246 (miRNAs w/seed AUGGAUU),miR-221-3p (and other miRNAs w/seed GCUACAU),miR-26a-5p (and other miRNAs w/seed UCAAGUA)	8
Cell Death and Survival, Organismal Injury and Abnormalities, Renal and Urological Disease	cell death	Cell death of kidney cells	0.0484					miR-181a-2-3p (and other miRNAs w/seed CCACUGA),miR-34a-5p (and other miRNAs w/seed GGCAGUG),miR-17-5p (and other miRNAs w/seed AAAGUGC),miR-30c-5p (and other miRNAs w/seed GUAAACA),miR-21-5p (and other miRNAs w/seed AGCUUAU),miR-151-3p (and other miRNAs w/seed UAGACUG)	6
Cellular Development, Cellular Growth and Proliferation, Hematological System Development and Function, Hematopoiesis, Lymphoid Tissue Structure and Development, Tissue Development	myelopoiesis	Myelopoiesis of leukocytes	0.0486					miR-16-5p (and other miRNAs w/seed AGCAGCA),miR-17-5p (and other miRNAs w/seed AAAGUGC),miR-9-5p (and other miRNAs w/seed CUUUGGU),miR-21-5p (and other miRNAs w/seed AGCUUAU)	4
Cellular Development	maturation	Maturation of cells	0.0487					miR-16-5p (and other miRNAs w/seed AGCAGCA),miR-205-5p (and other miRNAs w/seed CCUUCAU),miR-34a-5p (and other miRNAs w/seed GGCAGUG),miR-17-5p (and other miRNAs w/seed AAAGUGC),miR-23a-3p (and other miRNAs w/seed UCACAUU),miR-30c-5p (and other miRNAs w/seed GUAAACA),miR-135a-5p (and other miRNAs w/seed AUGGCUU)	7
Cardiovascular System Development and Function, Organismal Development	angiogenesis	Angiogenesis	0.0487					miR-16-5p (and other miRNAs w/seed AGCAGCA),miR-34a-5p (and other miRNAs w/seed GGCAGUG),miR-17-5p (and other miRNAs w/seed AAAGUGC),miR-130a-3p (and other miRNAs w/seed AGUGCAA),miR-7a-5p (and other miRNAs w/seed GGAAGAC),miR-126a-3p (and other miRNAs w/seed CGUACCG),miR-27a-3p (and other miRNAs w/seed UCACAGU),miR-181a-5p (and other miRNAs w/seed ACAUUCA),miR-378a-3p (and other miRNAs w/seed CU…	14
Tissue Morphology	quantity	Quantity of breast cancer cell lines	0.0498					miR-200b-3p (and other miRNAs w/seed AAUACUG),miR-221-3p (and other miRNAs w/seed GCUACAU)	2
Cancer, Organismal Injury and Abnormalities, Reproductive System Disease	uterine cancer	Uterine cancer	0.0499					miR-194-5p (miRNAs w/seed GUAACAG),let-7a-5p (and other miRNAs w/seed GAGGUAG),miR-149-5p (miRNAs w/seed CUGGCUC),miR-129-5p (and other miRNAs w/seed UUUUUGC),miR-205-5p (and other miRNAs w/seed CCUUCAU),miR-148a-3p (and other miRNAs w/seed CAGUGCA),miR-183-5p (miRNAs w/seed AUGGCAC),miR-542-5p (miRNAs w/seed CGGGGAU),miR-145-5p (and other miRNAs w/seed UCCAGUU),miR-133a-3p (and other miRNAs w/se…	45

## Sheet: Toxicity-Functions-Analysis
Supplementary Table 6. Tox Functions for miRNA where found to be expresssed in either ESC-derived RGC or ESC (My Projects->Differentiated RGC->IPA_Analysis_260924_ESC vs RGC - 2024-09-26 11:48 am)
Categories	Functions	Diseases or Functions Annotation	p-Value	Predicted Activation State	Activation z-score	Notes	Bias-corrected z-score	Molecules	# Molecules
Glomerular Injury, Renal Inflammation, Renal Nephritis	lupus nephritis	Class II lupus nephritis	3.41e-24					miR-124-3p (and other miRNAs w/seed AAGGCAC),let-7a-5p (and other miRNAs w/seed GAGGUAG),miR-92a-3p (and other miRNAs w/seed AUUGCAC),miR-16-5p (and other miRNAs w/seed AGCAGCA),miR-296-5p (miRNAs w/seed GGGCCCC),miR-200b-3p (and other miRNAs w/seed AAUACUG),miR-324-5p (miRNAs w/seed GCAUCCC),miR-130a-3p (and other miRNAs w/seed AGUGCAA),miR-197-3p (and other miRNAs w/seed UCACCAC),miR-100-5p (an…	19
Liver Cholestasis	intrahepatic cholestasis of pregnancy	Intrahepatic cholestasis of pregnancy	1.78e-10					let-7a-5p (and other miRNAs w/seed GAGGUAG),miR-92a-3p (and other miRNAs w/seed AUUGCAC),miR-16-5p (and other miRNAs w/seed AGCAGCA),miR-128-3p (and other miRNAs w/seed CACAGUG),miR-148a-3p (and other miRNAs w/seed CAGUGCA),miR-1306-5p (miRNAs w/seed CACCUCC),miR-30c-5p (and other miRNAs w/seed GUAAACA),miR-100-5p (and other miRNAs w/seed ACCCGUA),miR-135a-5p (and other miRNAs w/seed AUGGCUU)	9
Liver Inflammation/Hepatitis	chronic hepatitis B	Chronic hepatitis B	1.08e-09					miR-16-5p (and other miRNAs w/seed AGCAGCA),miR-27a-3p (and other miRNAs w/seed UCACAGU),miR-1970 (and other miRNAs w/seed GUGUCAC),miR-130a-3p (and other miRNAs w/seed AGUGCAA),miR-210-3p (miRNAs w/seed UGUGCGU),miR-100-5p (and other miRNAs w/seed ACCCGUA),miR-135a-5p (and other miRNAs w/seed AUGGCUU),miR-221-3p (and other miRNAs w/seed GCUACAU)	8
Liver Cirrhosis	cirrhosis	Cirrhosis	1.74e-06					miR-16-5p (and other miRNAs w/seed AGCAGCA),miR-27a-3p (and other miRNAs w/seed UCACAGU),miR-582-5p (miRNAs w/seed UACAGUU),miR-1970 (and other miRNAs w/seed GUGUCAC),miR-181a-5p (and other miRNAs w/seed ACAUUCA),miR-455-3p (miRNAs w/seed CAGUCCA),miR-130a-3p (and other miRNAs w/seed AGUGCAA),miR-210-3p (miRNAs w/seed UGUGCGU),miR-100-5p (and other miRNAs w/seed ACCCGUA),miR-135a-5p (and other mi…	11
Liver Fibrosis	fibrosis	Fibrosis of liver	5.37e-06					miR-194-5p (miRNAs w/seed GUAACAG),miR-16-5p (and other miRNAs w/seed AGCAGCA),miR-1970 (and other miRNAs w/seed GUGUCAC),miR-130a-3p (and other miRNAs w/seed AGUGCAA),miR-100-5p (and other miRNAs w/seed ACCCGUA),miR-133a-3p (and other miRNAs w/seed UUGGUCC),miR-135a-5p (and other miRNAs w/seed AUGGCUU),miR-27a-3p (and other miRNAs w/seed UCACAGU),miR-455-3p (miRNAs w/seed CAGUCCA),miR-210-3p (mi…	12
Liver Steatosis	nonalcoholic fatty liver disease	Nonalcoholic fatty liver disease	1.12e-05					miR-194-5p (miRNAs w/seed GUAACAG),let-7a-5p (and other miRNAs w/seed GAGGUAG),miR-103-3p (and other miRNAs w/seed GCAGCAU),miR-29b-3p (and other miRNAs w/seed AGCACCA),miR-34a-5p (and other miRNAs w/seed GGCAGUG),miR-141-3p (and other miRNAs w/seed AACACUG),miR-335-5p (and other miRNAs w/seed CAAGAGC),miR-221-3p (and other miRNAs w/seed GCUACAU),miR-21-5p (and other miRNAs w/seed AGCUUAU)	9
Cardiac Dilation, Cardiac Enlargement	dilated cardiomyopathy	Dilated cardiomyopathy	4.26e-05					miR-124-3p (and other miRNAs w/seed AAGGCAC),miR-1180-3p (miRNAs w/seed UUCCGGC),let-7a-5p (and other miRNAs w/seed GAGGUAG),miR-1262 (and other miRNAs w/seed UGGGUGA),miR-181a-2-3p (and other miRNAs w/seed CCACUGA),miR-374b-5p (and other miRNAs w/seed UAUAAUA),miR-17-5p (and other miRNAs w/seed AAAGUGC),miR-19b-3p (and other miRNAs w/seed GUGCAAA),miR-30c-5p (and other miRNAs w/seed GUAAACA),miR…	11
Liver Cirrhosis, Liver Fibrosis	cirrhosis	Cirrhosis of liver	5.04e-05					miR-16-5p (and other miRNAs w/seed AGCAGCA),miR-27a-3p (and other miRNAs w/seed UCACAGU),miR-1970 (and other miRNAs w/seed GUGUCAC),miR-130a-3p (and other miRNAs w/seed AGUGCAA),miR-210-3p (miRNAs w/seed UGUGCGU),miR-100-5p (and other miRNAs w/seed ACCCGUA),miR-135a-5p (and other miRNAs w/seed AUGGCUU),miR-221-3p (and other miRNAs w/seed GCUACAU)	8
Hepatocellular carcinoma, Liver Hyperplasia/Hyperproliferation	hepatocellular carcinoma	Hepatocellular carcinoma	6.04e-05					let-7a-5p (and other miRNAs w/seed GAGGUAG),miR-1970 (and other miRNAs w/seed GUGUCAC),miR-148a-3p (and other miRNAs w/seed CAGUGCA),miR-183-5p (miRNAs w/seed AUGGCAC),miR-100-5p (and other miRNAs w/seed ACCCGUA),miR-145-5p (and other miRNAs w/seed UCCAGUU),miR-483-3p (miRNAs w/seed CACUCCU),miR-378a-3p (and other miRNAs w/seed CUGGACU),miR-210-3p (miRNAs w/seed UGUGCGU),miR-532-5p (and other miR…	28
Cardiac Enlargement	enlargement	Enlargement of heart	0.000215					miR-124-3p (and other miRNAs w/seed AAGGCAC),miR-1180-3p (miRNAs w/seed UUCCGGC),let-7a-5p (and other miRNAs w/seed GAGGUAG),miR-374b-5p (and other miRNAs w/seed UAUAAUA),miR-17-5p (and other miRNAs w/seed AAAGUGC),miR-133a-3p (and other miRNAs w/seed UUGGUCC),miR-126a-3p (and other miRNAs w/seed CGUACCG),miR-21-5p (and other miRNAs w/seed AGCUUAU),miR-1262 (and other miRNAs w/seed UGGGUGA),miR-1…	14
Renal Necrosis/Cell Death	apoptosis	Apoptosis of kidney cells	0.00491					miR-17-5p (and other miRNAs w/seed AAAGUGC),miR-30c-5p (and other miRNAs w/seed GUAAACA),miR-151-3p (and other miRNAs w/seed UAGACUG),miR-21-5p (and other miRNAs w/seed AGCUUAU)	4
Glomerular Injury, Renal Necrosis/Cell Death	apoptosis	Apoptosis of glomerular cells	0.00513					miR-17-5p (and other miRNAs w/seed AAAGUGC),miR-30c-5p (and other miRNAs w/seed GUAAACA),miR-151-3p (and other miRNAs w/seed UAGACUG)	3
Congenital Heart Anomaly	DiGeorge syndrome	DiGeorge syndrome	0.0093					miR-185-5p (and other miRNAs w/seed GGAGAGA),miR-130a-3p (and other miRNAs w/seed AGUGCAA)	2
Glomerular Injury, Renal Necrosis/Cell Death	apoptosis	Apoptosis of mesangial cells	0.0105					miR-17-5p (and other miRNAs w/seed AAAGUGC),miR-151-3p (and other miRNAs w/seed UAGACUG)	2
Cardiac Proliferation	proliferation	Proliferation of cardiac fibroblasts	0.0105					miR-29b-3p (and other miRNAs w/seed AGCACCA),miR-34a-5p (and other miRNAs w/seed GGCAGUG)	2
Liver Hyperplasia/Hyperproliferation	tumorigenesis	Tumorigenesis of liver cancer cells	0.014					miR-221-3p (and other miRNAs w/seed GCUACAU)	1
Cardiac Proliferation	proliferation	Proliferation of adventitial fibroblasts	0.0233					miR-29b-3p (and other miRNAs w/seed AGCACCA)	1
Cardiac Fibrosis	fibrosis	Fibrosis of heart	0.0321					miR-29b-3p (and other miRNAs w/seed AGCACCA),miR-23a-3p (and other miRNAs w/seed UCACAUU),miR-30c-5p (and other miRNAs w/seed GUAAACA),miR-133a-3p (and other miRNAs w/seed UUGGUCC),miR-21-5p (and other miRNAs w/seed AGCUUAU)	5
Cardiac Necrosis/Cell Death	cell viability	Cell viability of heart cells	0.0334					miR-27a-3p (and other miRNAs w/seed UCACAGU),miR-34a-5p (and other miRNAs w/seed GGCAGUG)	2
Renal Proliferation	proliferation	Proliferation of mesangial cells	0.0365					miR-17-5p (and other miRNAs w/seed AAAGUGC),miR-151-3p (and other miRNAs w/seed UAGACUG)	2
Renal Necrosis/Cell Death	cell death	Cell death of kidney cells	0.0484					miR-181a-2-3p (and other miRNAs w/seed CCACUGA),miR-34a-5p (and other miRNAs w/seed GGCAGUG),miR-17-5p (and other miRNAs w/seed AAAGUGC),miR-30c-5p (and other miRNAs w/seed GUAAACA),miR-21-5p (and other miRNAs w/seed AGCUUAU),miR-151-3p (and other miRNAs w/seed UAGACUG)	6
Cardiac Proliferation	proliferation	Proliferation of heart cells	0.0545					miR-29b-3p (and other miRNAs w/seed AGCACCA),miR-34a-5p (and other miRNAs w/seed GGCAGUG),miR-133a-3p (and other miRNAs w/seed UUGGUCC)	3
Liver Fibrosis	experimentally-induced hepatic fibrosis	Experimentally-induced hepatic fibrosis	0.0549					miR-30c-5p (and other miRNAs w/seed GUAAACA)	1
Decreased Levels of Albumin	excretion	Decreased excretion of albumin	0.0594					miR-21-5p (and other miRNAs w/seed AGCUUAU)	1
Cardiac Damage	reperfusion injury	Reperfusion injury of heart	0.0682					miR-21-5p (and other miRNAs w/seed AGCUUAU)	1
Liver Hyperplasia/Hyperproliferation	liver metastasis	Liver metastasis	0.0818					miR-92a-3p (and other miRNAs w/seed AUUGCAC),miR-151-3p (and other miRNAs w/seed UAGACUG)	2
Pulmonary Hypertension	pulmonary arterial hypertension associated with congenital heart disease	Pulmonary arterial hypertension associated with congenital heart disease	0.0899					miR-26a-5p (and other miRNAs w/seed UCAAGUA)	1
Renal Necrosis/Cell Death	apoptosis	Apoptosis of renal tubular epithelial cells	0.124					miR-21-5p (and other miRNAs w/seed AGCUUAU)	1
Liver Fibrosis	carbon tetrachloride-induced liver fibrosis	Carbon tetrachloride-induced liver fibrosis	0.124					miR-455-3p (miRNAs w/seed CAGUCCA)	1
Liver Hyperplasia/Hyperproliferation	proliferation	Proliferation of liver cancer cells	0.124					miR-221-3p (and other miRNAs w/seed GCUACAU)	1
Cardiac Fibrosis	myocardial fibrosis	Myocardial fibrosis	0.136					miR-21-5p (and other miRNAs w/seed AGCUUAU)	1
Cardiac Infarction	acute myocardial infarction	Acute myocardial infarction	0.162					miR-210-3p (miRNAs w/seed UGUGCGU),miR-133a-3p (and other miRNAs w/seed UUGGUCC)	2
Cardiac Necrosis/Cell Death	apoptosis	Apoptosis of ventricular myocytes	0.168					miR-21-5p (and other miRNAs w/seed AGCUUAU)	1
Cardiac Enlargement	right ventricular hypertrophy	Right ventricular hypertrophy	0.172					miR-26a-5p (and other miRNAs w/seed UCAAGUA)	1
Glomerular Injury, Renal Necrosis/Cell Death	apoptosis	Apoptosis of podocytes	0.183					miR-30c-5p (and other miRNAs w/seed GUAAACA)	1
Cardiac Arteriopathy	coronary artery disease	Coronary artery disease	0.188					miR-133a-3p (and other miRNAs w/seed UUGGUCC),miR-221-3p (and other miRNAs w/seed GCUACAU),miR-126a-3p (and other miRNAs w/seed CGUACCG)	3
Liver Hyperplasia/Hyperproliferation	cancer	Liver cancer	0.203					let-7a-5p (and other miRNAs w/seed GAGGUAG),miR-18a-5p (and other miRNAs w/seed AAGGUGC),miR-1970 (and other miRNAs w/seed GUGUCAC),miR-148a-3p (and other miRNAs w/seed CAGUGCA),miR-183-5p (miRNAs w/seed AUGGCAC),miR-331-3p (miRNAs w/seed CCCCUGG),miR-100-5p (and other miRNAs w/seed ACCCGUA),miR-145-5p (and other miRNAs w/seed UCCAGUU),miR-132-3p (and other miRNAs w/seed AACAGUC),miR-708-5p (and …	41
Glomerular Injury, Renal Inflammation, Renal Nephritis	IgA nephropathy	IgA nephropathy	0.214					miR-23a-3p (and other miRNAs w/seed UCACAUU)	1
Glomerular Injury, Renal Fibrosis	fibrosis	Fibrosis of kidney	0.223					miR-29b-3p (and other miRNAs w/seed AGCACCA),miR-9-5p (and other miRNAs w/seed CUUUGGU)	2
Liver Hyperplasia/Hyperproliferation	development	Development of liver tumor	0.224					miR-181a-5p (and other miRNAs w/seed ACAUUCA),miR-221-3p (and other miRNAs w/seed GCUACAU)	2
Cardiac Hypoplasia	hypoplasia	Hypoplasia of heart ventricle	0.225					miR-133a-3p (and other miRNAs w/seed UUGGUCC)	1
Cardiac Enlargement	ventricular hypertrophy	Ventricular hypertrophy	0.228					miR-133a-3p (and other miRNAs w/seed UUGGUCC),miR-26a-5p (and other miRNAs w/seed UCAAGUA)	2
Cardiac Necrosis/Cell Death	cell viability	Cell viability of cardiomyocytes	0.228					miR-27a-3p (and other miRNAs w/seed UCACAGU)	1
Cardiac Enlargement	hypertrophy	Hypertrophy of cardiomyocytes	0.235					miR-133a-3p (and other miRNAs w/seed UUGGUCC),miR-21-5p (and other miRNAs w/seed AGCUUAU)	2
Liver Fibrosis, Liver Proliferation	proliferation	Proliferation of hepatic stellate cells	0.253					miR-221-3p (and other miRNAs w/seed GCUACAU)	1
Cardiac Enlargement	hypertrophy	Hypertrophy of heart	0.289					miR-23a-3p (and other miRNAs w/seed UCACAUU),miR-133a-3p (and other miRNAs w/seed UUGGUCC),miR-26a-5p (and other miRNAs w/seed UCAAGUA),miR-21-5p (and other miRNAs w/seed AGCUUAU)	4
Liver Fibrosis	activation	Activation of hepatic stellate cells	0.308					miR-221-3p (and other miRNAs w/seed GCUACAU)	1
Cardiac Necrosis/Cell Death	apoptosis	Apoptosis of cardiomyocytes	0.364					miR-378a-3p (and other miRNAs w/seed CUGGACU),miR-21-5p (and other miRNAs w/seed AGCUUAU)	2
Congenital Heart Anomaly	congenital heart disease	Congenital heart disease	0.374					miR-185-5p (and other miRNAs w/seed GGAGAGA),miR-130a-3p (and other miRNAs w/seed AGUGCAA),miR-133a-3p (and other miRNAs w/seed UUGGUCC)	3
Cardiac Dysfunction, Cardiac Enlargement	hypertrophy	Hypertrophy of left ventricle	0.419					miR-133a-3p (and other miRNAs w/seed UUGGUCC)	1
Renal Necrosis/Cell Death	apoptosis	Apoptosis of kidney cell lines	0.464					miR-181a-2-3p (and other miRNAs w/seed CCACUGA),miR-34a-5p (and other miRNAs w/seed GGCAGUG)	2
Hepatocellular carcinoma, Liver Hyperplasia/Hyperproliferation	development	Development of hepatocellular carcinoma	0.496					miR-181a-5p (and other miRNAs w/seed ACAUUCA)	1
Cardiac Proliferation	proliferation	Proliferation of cardiomyocytes	0.503					miR-133a-3p (and other miRNAs w/seed UUGGUCC)	1
Congenital Heart Anomaly	ventricular septal defect	Ventricular septal defect	0.528					miR-133a-3p (and other miRNAs w/seed UUGGUCC)	1
Renal Proliferation	cell proliferation	Cell proliferation of kidney cell lines	1					miR-34a-5p (and other miRNAs w/seed GGCAGUG)	1
Heart Failure	failure	Failure of heart	1					miR-423-5p (and other miRNAs w/seed GAGGGGC),miR-21-5p (and other miRNAs w/seed AGCUUAU)	2

## Sheet: Regulator-Effects-Analysis
Supplementary Table 7. Regulator Effects for miRNA where found to be expresssed in either ESC-derived RGC or ESC (My Projects->Differentiated RGC->IPA_Analysis_260924_ESC vs RGC - 2024-09-26 11:48 am)
Networks for My Projects->Differentiated RGC->IPA_Analysis_260924_ESC vs RGC - 2024-09-26 11:48 am
ID	Analysis	Molecules in Network	Score	Focus Molecules	Top Diseases and Functions
1	IPA_Analysis_260924_ESC vs RGC - 2024-09-26 11:48 am	AKT,CG,FSH,MAP2K1/2,SMAD2/3,insulin,let-7a-5p (and other miRNAs w/seed GAGGUAG),miR-126a-3p (and other miRNAs w/seed CGUACCG),miR-128-3p (and other miRNAs w/seed CACAGUG),miR-130a-3p (and other miRNAs w/seed AGUGCAA),miR-133a-3p (and other miRNAs w/seed UUGGUCC),miR-141-3p (and other miRNAs w/seed AACACUG),miR-148a-3p (and other miRNAs w/seed CAGUGCA),miR-149-5p (miRNAs w/seed CUGGCUC),miR-17-5p …	68	29	Cancer, Organismal Injury and Abnormalities, Reproductive System Disease
2	IPA_Analysis_260924_ESC vs RGC - 2024-09-26 11:48 am	CREB,DUSP5P1,ERK1/2,HLA-DR group,JNK,LDL,NFkB (complex),RAS,TGF beta,VEGF,estrogen receptor,interferon alpha,let-7f-2-3p (and other miRNAs w/seed UAUACAG),miR-100-5p (and other miRNAs w/seed ACCCGUA),miR-103-3p (and other miRNAs w/seed GCAGCAU),miR-10a-5p (and other miRNAs w/seed ACCCUGU),miR-124-3p (and other miRNAs w/seed AAGGCAC),miR-132-3p (and other miRNAs w/seed AACAGUC),miR-145-5p (and oth…	47	22	Neurological Disease, Organismal Injury and Abnormalities, Psychological Disorders
3	IPA_Analysis_260924_ESC vs RGC - 2024-09-26 11:48 am	AGO2,CAMTA1,DDX20,DNPEP,LINC02575,miR-128-3p (and other miRNAs w/seed CACAGUG),miR-129-5p (and other miRNAs w/seed UUUUUGC),miR-135a-5p (and other miRNAs w/seed AUGGCUU),miR-140-5p (and other miRNAs w/seed AGUGGUU),miR-142-3p (and other miRNAs w/seed GUAGUGU),miR-183-5p (miRNAs w/seed AUGGCAC),miR-186-5p (miRNAs w/seed AAAGAAU),miR-1970 (and other miRNAs w/seed GUGUCAC),miR-19b-3p (and other miRN…	31	16	Cancer, Organismal Injury and Abnormalities, Reproductive System Disease
4	IPA_Analysis_260924_ESC vs RGC - 2024-09-26 11:48 am	C3PO,D-glucose,DICER1,DLEU2,EPHB6,SNHG11,miR-103-3p (and other miRNAs w/seed GCAGCAU),miR-138-5p (miRNAs w/seed GCUGGUG),miR-154-5p (miRNAs w/seed AGGUUAU),miR-182-5p (and other miRNAs w/seed UUGGCAA),miR-331-3p (miRNAs w/seed CCCCUGG),miR-344a-5p (and other miRNAs w/seed CAGGCUC),miR-362-5p (and other miRNAs w/seed AUCCUUG),miR-365-3p (and other miRNAs w/seed AAUGCCC),miR-377-3p (miRNAs w/seed U…	24	13	Skeletal and Muscular System Development and Function, Tissue Morphology, Gene Expression
5	IPA_Analysis_260924_ESC vs RGC - 2024-09-26 11:48 am	CDKN2A,CDKN2B-AS1,DIRAS3,DNMT3A,F630028O10Rik,FENDRR,FLVCR1-DT,HAS2-AS1,HLA/E,Kcnn2,LILRA4,MT1L,Mbl1,TCFL5,TGFB1,TNF,TRPM2-AS,miR-1246 (miRNAs w/seed AUGGAUU),miR-1305 (miRNAs w/seed UUUCAAC),miR-181a-1-3p (and other miRNAs w/seed CCAUCGA),miR-181a-2-3p (and other miRNAs w/seed CCACUGA),miR-194-5p (miRNAs w/seed GUAACAG),miR-197-3p (and other miRNAs w/seed UCACCAC),miR-221-3p (and other miRNAs w/…	22	12	Neurological Disease, Organismal Injury and Abnormalities, Psychological Disorders
6	IPA_Analysis_260924_ESC vs RGC - 2024-09-26 11:48 am	AR,BLACAT1,CTNNB1,FOXD2-AS1,GFI1,HIF1A,LINC00689,MIR3662,MIR548O,MUC20-OT1,RNF32-DT,SHISA8,SLC26A7,miR-1283 (miRNAs w/seed CUACAAA),miR-129-1-3p (and other miRNAs w/seed AGCCCUU),miR-28-3p (and other miRNAs w/seed ACUAGAU),miR-291a-3p (and other miRNAs w/seed AAGUGCU),miR-301a-5p (and other miRNAs w/seed CUCUGAC),miR-302a-5p (miRNAs w/seed CUUAAAC),miR-302c-3p (and other miRNAs w/seed AGUGCUU),mi…	22	12	Organismal Injury and Abnormalities, Reproductive System Disease, Gene Expression
7	IPA_Analysis_260924_ESC vs RGC - 2024-09-26 11:48 am	10-hydroxycamptothecin,BCL2L1,BCYRN1,CEND1,EGFR,EIF1AY,EIF4A3,FMR1,IL8R,MRPL36,Muc4,NCL,ONECUT2,YBX1,miR-1253 (miRNAs w/seed GAGAAGA),miR-1290 (miRNAs w/seed GGAUUUU),miR-210-3p (miRNAs w/seed UGUGCGU),miR-3070-5p (and other miRNAs w/seed GCCCCUG),miR-361-5p (miRNAs w/seed UAUCAGA),miR-503-5p (miRNAs w/seed AGCAGCG),miR-542-5p (miRNAs w/seed CGGGGAU),miR-607 (miRNAs w/seed UUCAAAU),miR-769-5p (mi…	22	12	Cancer, Developmental Disorder, Endocrine System Disorders
8	IPA_Analysis_260924_ESC vs RGC - 2024-09-26 11:48 am	MT-TM,NOB1,RPL37,RPL39,RPP14,RPP30,RPP38,RPP40,RPS15,RPSA2,SRP54,SSB,fluoride,miR-1180-3p (miRNAs w/seed UUCCGGC),miR-12202-3p (and other miRNAs w/seed CUUCUCU),miR-151-3p (and other miRNAs w/seed UAGACUG),miR-151-5p (and other miRNAs w/seed CGAGGAG),miR-342-3p (miRNAs w/seed CUCACAC),miR-421-3p (and other miRNAs w/seed UCAACAG),miR-455-3p (miRNAs w/seed CAGUCCA),miR-455-5p (and other miRNAs w/se…	15	9	Gene Expression, Organismal Injury and Abnormalities, Reproductive System Disease
9	IPA_Analysis_260924_ESC vs RGC - 2024-09-26 11:48 am	miR-4536-3p (miRNAs w/seed CGUGCAU),miR-4536-5p (miRNAs w/seed GUGGUAG),mir-4536 (includes others)	5	2	Cancer, Endocrine System Disorders, Organismal Injury and Abnormalities
10	IPA_Analysis_260924_ESC vs RGC - 2024-09-26 11:48 am	miR-888-5p (miRNAs w/seed ACUCAAA),mir-743 (includes others)	2	1	Gene Expression, Neurological Disease, Organismal Injury and Abnormalities
11	IPA_Analysis_260924_ESC vs RGC - 2024-09-26 11:48 am	miR-3605-3p (miRNAs w/seed CUCCGUG),mir-3605	2	1
12	IPA_Analysis_260924_ESC vs RGC - 2024-09-26 11:48 am	miR-505-3p (miRNAs w/seed GUCAACA),mir-505	2	1	Organismal Injury and Abnormalities, Reproductive System Disease, Developmental Disorder
13	IPA_Analysis_260924_ESC vs RGC - 2024-09-26 11:48 am	miR-1306-5p (miRNAs w/seed CACCUCC),mir-1306	2	1	Gastrointestinal Disease, Hepatic System Disease, Liver Cholestasis
14	IPA_Analysis_260924_ESC vs RGC - 2024-09-26 11:48 am	miR-1247-5p (miRNAs w/seed CCCGUCC),mir-1247	2	1	Cancer, Endocrine System Disorders, Organismal Injury and Abnormalities
15	IPA_Analysis_260924_ESC vs RGC - 2024-09-26 11:48 am	MIR3614,miR-3614-5p (miRNAs w/seed CACUUGG)	2	1	Neurological Disease, Organismal Injury and Abnormalities, Psychological Disorders
16	IPA_Analysis_260924_ESC vs RGC - 2024-09-26 11:48 am	miR-642a-5p (miRNAs w/seed UCCCUCU),mir-642 (includes others)	2	1	Glomerular Injury, Inflammatory Disease, Inflammatory Response
17	IPA_Analysis_260924_ESC vs RGC - 2024-09-26 11:48 am	MIR4443,miR-4443 (miRNAs w/seed UGGAGGC)	2	1	Organismal Injury and Abnormalities, Respiratory Disease, Cancer
18	IPA_Analysis_260924_ESC vs RGC - 2024-09-26 11:48 am	miR-644a (miRNAs w/seed GUGUGGC),mir-644	2	1	Gene Expression, Cellular Development, Cellular Growth and Proliferation
19	IPA_Analysis_260924_ESC vs RGC - 2024-09-26 11:48 am	MIR4286,miR-4286 (miRNAs w/seed CCCCACU)	2	1	Cancer, Organismal Injury and Abnormalities, Reproductive System Disease
20	IPA_Analysis_260924_ESC vs RGC - 2024-09-26 11:48 am	miR-584-3p (miRNAs w/seed CAGUUCC),mir-584 (includes others)	2	1	Cellular Movement, Cancer, Organismal Injury and Abnormalities
21	IPA_Analysis_260924_ESC vs RGC - 2024-09-26 11:48 am	miR-873-3p (miRNAs w/seed GAGACUG),mir-873 (includes others)	2	1	Neurological Disease, Organismal Injury and Abnormalities, Inflammatory Response
22	IPA_Analysis_260924_ESC vs RGC - 2024-09-26 11:48 am	miR-1285-5p (miRNAs w/seed AUCUCAC),mir-1285 (includes others)	2	1
23	IPA_Analysis_260924_ESC vs RGC - 2024-09-26 11:48 am	miR-1260a (and other miRNAs w/seed UCCCACC),mir-1260a,mir-1260b	2	1	Connective Tissue Disorders, Hematological Disease, Immunological Disease
24	IPA_Analysis_260924_ESC vs RGC - 2024-09-26 11:48 am	Mir7085,miR-1296-3p (and other miRNAs w/seed AGUGGGG),mir-1296	2	1	Skeletal and Muscular System Development and Function, Tissue Morphology, Cancer
25	IPA_Analysis_260924_ESC vs RGC - 2024-09-26 11:48 am	miR-3151-5p (and other miRNAs w/seed GUGGGGC),mir-3151,mir-5132	2	1

## Sheet: Analysis-Molecule-List
Supplementary Table 8. List of analysed molecules, 141 miRNA where found to be expresssed in either ESC-derived RGC or ESC (My Projects->Differentiated RGC->IPA_Analysis_260924_ESC vs RGC - 2024-09-26 11:48 am)
ID	Symbol
hsa-let-7f-5p	let-7a-5p (and other miRNAs w/seed GAGGUAG)
hsa-miR-1185-2-3p	let-7f-2-3p (and other miRNAs w/seed UAUACAG)
hsa-miR-100-5p	miR-100-5p (and other miRNAs w/seed ACCCGUA)
hsa-miR-107	miR-103-3p (and other miRNAs w/seed GCAGCAU)
hsa-miR-10b-5p	miR-10a-5p (and other miRNAs w/seed ACCCUGU)
hsa-miR-1180-3p	miR-1180-3p (miRNAs w/seed UUCCGGC)
hsa-miR-942-5p	miR-12202-3p (and other miRNAs w/seed CUUCUCU)
hsa-miR-124-3p	miR-124-3p (and other miRNAs w/seed AAGGCAC)
hsa-miR-1246	miR-1246 (miRNAs w/seed AUGGAUU)
hsa-miR-1247-5p	miR-1247-5p (miRNAs w/seed CCCGUCC)
hsa-miR-1253	miR-1253 (miRNAs w/seed GAGAAGA)
hsa-miR-1260b	miR-1260a (and other miRNAs w/seed UCCCACC)
hsa-miR-1262	miR-1262 (and other miRNAs w/seed UGGGUGA)
hsa-miR-126-3p	miR-126a-3p (and other miRNAs w/seed CGUACCG)
hsa-miR-128-3p	miR-128-3p (and other miRNAs w/seed CACAGUG)
hsa-miR-1283	miR-1283 (miRNAs w/seed CUACAAA)
hsa-miR-1285-5p	miR-1285-5p (miRNAs w/seed AUCUCAC)
hsa-miR-129-2-3p	miR-129-1-3p (and other miRNAs w/seed AGCCCUU)
hsa-miR-129-5p	miR-129-5p (and other miRNAs w/seed UUUUUGC)
hsa-miR-1290	miR-1290 (miRNAs w/seed GGAUUUU)
hsa-miR-1296-3p	miR-1296-3p (and other miRNAs w/seed AGUGGGG)
hsa-miR-1305	miR-1305 (miRNAs w/seed UUUCAAC)
hsa-miR-1306-5p	miR-1306-5p (miRNAs w/seed CACCUCC)
hsa-miR-301b-3p	miR-130a-3p (and other miRNAs w/seed AGUGCAA)
hsa-miR-212-3p	miR-132-3p (and other miRNAs w/seed AACAGUC)
hsa-miR-133a-3p	miR-133a-3p (and other miRNAs w/seed UUGGUCC)
hsa-miR-135b-5p	miR-135a-5p (and other miRNAs w/seed AUGGCUU)
hsa-miR-140-5p	miR-140-5p (and other miRNAs w/seed AGUGGUU)
hsa-miR-141-3p	miR-141-3p (and other miRNAs w/seed AACACUG)
hsa-miR-142-3p	miR-142-3p (and other miRNAs w/seed GUAGUGU)
hsa-miR-145-5p	miR-145-5p (and other miRNAs w/seed UCCAGUU)
hsa-miR-152-3p	miR-148a-3p (and other miRNAs w/seed CAGUGCA)
hsa-miR-149-5p	miR-149-5p (miRNAs w/seed CUGGCUC)
hsa-miR-151a-3p	miR-151-3p (and other miRNAs w/seed UAGACUG)
hsa-miR-151a-5p	miR-151-5p (and other miRNAs w/seed CGAGGAG)
hsa-miR-154-5p	miR-154-5p (miRNAs w/seed AGGUUAU)
hsa-miR-424-5p	miR-16-5p (and other miRNAs w/seed AGCAGCA)
hsa-miR-106b-5p	miR-17-5p (and other miRNAs w/seed AAAGUGC)
hsa-miR-181a-3p	miR-181a-1-3p (and other miRNAs w/seed CCAUCGA)
hsa-miR-181a-2-3p	miR-181a-2-3p (and other miRNAs w/seed CCACUGA)
hsa-miR-181c-5p	miR-181a-5p (and other miRNAs w/seed ACAUUCA)
hsa-miR-182-5p	miR-182-5p (and other miRNAs w/seed UUGGCAA)
hsa-miR-183-5p	miR-183-5p (miRNAs w/seed AUGGCAC)
hsa-miR-184	miR-184 (and other miRNAs w/seed GGACGGA)
hsa-miR-185-5p	miR-185-5p (and other miRNAs w/seed GGAGAGA)
hsa-miR-186-5p	miR-186-5p (miRNAs w/seed AAAGAAU)
hsa-miR-18b-5p	miR-18a-5p (and other miRNAs w/seed AAGGUGC)
hsa-miR-191-5p	miR-191-5p (and other miRNAs w/seed AACGGAA)
hsa-miR-194-5p	miR-194-5p (miRNAs w/seed GUAACAG)
hsa-miR-197-3p	miR-197-3p (and other miRNAs w/seed UCACCAC)
hsa-miR-597-5p	miR-1970 (and other miRNAs w/seed GUGUCAC)
hsa-miR-19a-3p	miR-19b-3p (and other miRNAs w/seed GUGCAAA)
hsa-miR-200c-3p	miR-200b-3p (and other miRNAs w/seed AAUACUG)
hsa-miR-205-5p	miR-205-5p (and other miRNAs w/seed CCUUCAU)
hsa-miR-590-5p	miR-21-5p (and other miRNAs w/seed AGCUUAU)
hsa-miR-210-3p	miR-210-3p (miRNAs w/seed UGUGCGU)
hsa-miR-216a-5p	miR-216a-5p (miRNAs w/seed AAUCUCA)
hsa-miR-216b-5p	miR-216b-5p (miRNAs w/seed AAUCUCU)
hsa-miR-218-5p	miR-218-5p (and other miRNAs w/seed UGUGCUU)
hsa-miR-22-3p	miR-22-3p (miRNAs w/seed AGCUGCC)
hsa-miR-221-3p	miR-221-3p (and other miRNAs w/seed GCUACAU)
hsa-miR-23b-3p	miR-23a-3p (and other miRNAs w/seed UCACAUU)
hsa-miR-24-3p	miR-24-3p (and other miRNAs w/seed GGCUCAG)
hsa-miR-26b-5p	miR-26a-5p (and other miRNAs w/seed UCAAGUA)
hsa-miR-27b-3p	miR-27a-3p (and other miRNAs w/seed UCACAGU)
hsa-miR-28-3p	miR-28-3p (and other miRNAs w/seed ACUAGAU)
hsa-miR-373-3p	miR-291a-3p (and other miRNAs w/seed AAGUGCU)
hsa-miR-296-5p	miR-296-5p (miRNAs w/seed GGGCCCC)
hsa-miR-29b-3p	miR-29b-3p (and other miRNAs w/seed AGCACCA)
hsa-miR-301a-5p	miR-301a-5p (and other miRNAs w/seed CUCUGAC)
hsa-miR-302a-5p	miR-302a-5p (miRNAs w/seed CUUAAAC)
hsa-miR-3065-3p	miR-3065-3p (miRNAs w/seed CAGCACC)
hsa-miR-3065-5p	miR-3065-5p (and other miRNAs w/seed CAACAAA)
hsa-miR-210-5p	miR-3070-5p (and other miRNAs w/seed GCCCCUG)
hsa-miR-30a-3p	miR-30a-3p (and other miRNAs w/seed UUUCAGU)
hsa-miR-30e-5p	miR-30c-5p (and other miRNAs w/seed GUAAACA)
hsa-miR-3151-5p	miR-3151-5p (and other miRNAs w/seed GUGGGGC)
hsa-miR-324-5p	miR-324-5p (miRNAs w/seed GCAUCCC)
hsa-miR-331-3p	miR-331-3p (miRNAs w/seed CCCCUGG)
hsa-miR-335-5p	miR-335-5p (and other miRNAs w/seed CAAGAGC)
hsa-miR-340-5p	miR-340-5p (miRNAs w/seed UAUAAAG)
hsa-miR-342-3p	miR-342-3p (miRNAs w/seed CUCACAC)
hsa-miR-484	miR-344a-5p (and other miRNAs w/seed CAGGCUC)
hsa-miR-34c-5p	miR-34a-5p (and other miRNAs w/seed GGCAGUG)
hsa-miR-3605-3p	miR-3605-3p (miRNAs w/seed CUCCGUG)
hsa-miR-361-5p	miR-361-5p (miRNAs w/seed UAUCAGA)
hsa-miR-3614-5p	miR-3614-5p (miRNAs w/seed CACUUGG)
hsa-miR-362-5p	miR-362-5p (and other miRNAs w/seed AUCCUUG)
hsa-miR-374b-5p	miR-374b-5p (and other miRNAs w/seed UAUAAUA)
hsa-miR-378e	miR-378a-3p (and other miRNAs w/seed CUGGACU)
hsa-miR-421	miR-421-3p (and other miRNAs w/seed UCAACAG)
hsa-miR-423-3p	miR-423-3p (miRNAs w/seed GCUCGGU)
hsa-miR-423-5p	miR-423-5p (and other miRNAs w/seed GAGGGGC)
hsa-miR-425-5p	miR-425-5p (and other miRNAs w/seed AUGACAC)
hsa-miR-4286	miR-4286 (miRNAs w/seed CCCCACU)
hsa-miR-4516	miR-4434 (and other miRNAs w/seed GGAGAAG)
hsa-miR-4443	miR-4443 (miRNAs w/seed UGGAGGC)
hsa-miR-450a-5p	miR-450a-5p (and other miRNAs w/seed UUUGCGA)
hsa-miR-4536-3p	miR-4536-3p (miRNAs w/seed CGUGCAU)
hsa-miR-4536-5p	miR-4536-5p (miRNAs w/seed GUGGUAG)
hsa-miR-455-3p	miR-455-3p (miRNAs w/seed CAGUCCA)
hsa-miR-455-5p	miR-455-5p (and other miRNAs w/seed AUGUGCC)
hsa-miR-483-3p	miR-483-3p (miRNAs w/seed CACUCCU)
hsa-miR-502-5p	miR-502-5p (and other miRNAs w/seed UCCUUGC)
hsa-miR-496	miR-503-3p (and other miRNAs w/seed GAGUAUU)
hsa-miR-503-5p	miR-503-5p (miRNAs w/seed AGCAGCG)
hsa-miR-505-3p	miR-505-3p (miRNAs w/seed GUCAACA)
hsa-miR-512-3p	miR-512-3p (miRNAs w/seed AGUGCUG)
hsa-miR-512-5p	miR-512-5p (miRNAs w/seed ACUCAGC)
hsa-miR-514b-5p	miR-513c-5p (and other miRNAs w/seed UCUCAAG)
hsa-miR-515-3p	miR-515-3p (and other miRNAs w/seed AGUGCCU)
hsa-miR-515-5p	miR-515-5p (and other miRNAs w/seed UCUCCAA)
hsa-miR-518e-3p	miR-518e-3p (miRNAs w/seed AAGCGCU)
hsa-miR-532-5p	miR-532-5p (and other miRNAs w/seed AUGCCUU)
hsa-miR-542-5p	miR-542-5p (miRNAs w/seed CGGGGAU)
hsa-miR-548a-5p	miR-548h-5p (and other miRNAs w/seed AAAGUAA)
hsa-miR-548n	miR-548n (miRNAs w/seed AAAAGUA)
hsa-miR-1323	miR-548o-3p (and other miRNAs w/seed CAAAACU)
hsa-miR-548q	miR-548q (miRNAs w/seed CUGGUGC)
hsa-miR-551b-3p	miR-551b-3p (and other miRNAs w/seed CGACCCA)
hsa-miR-574-3p	miR-574-3p (miRNAs w/seed ACGCUCA)
hsa-miR-574-5p	miR-574-5p (miRNAs w/seed GAGUGUG)
hsa-miR-582-5p	miR-582-5p (miRNAs w/seed UACAGUU)
hsa-miR-584-3p	miR-584-3p (miRNAs w/seed CAGUUCC)
hsa-miR-598-3p	miR-598-3p (miRNAs w/seed ACGUCAU)
hsa-miR-607	miR-607 (miRNAs w/seed UUCAAAU)
hsa-miR-642a-5p	miR-642a-5p (miRNAs w/seed UCCCUCU)
hsa-miR-644a	miR-644a (miRNAs w/seed GUGUGGC)
hsa-miR-660-5p	miR-660-5p (and other miRNAs w/seed ACCCAUU)
hsa-miR-664a-3p	miR-664-3p (and other miRNAs w/seed AUUCAUU)
hsa-miR-28-5p	miR-708-5p (and other miRNAs w/seed AGGAGCU)
hsa-miR-769-5p	miR-769-5p (miRNAs w/seed GAGACCU)
hsa-miR-7-5p	miR-7a-5p (and other miRNAs w/seed GGAAGAC)
hsa-miR-873-3p	miR-873-3p (miRNAs w/seed GAGACUG)
hsa-miR-888-5p	miR-888-5p (miRNAs w/seed ACUCAAA)
hsa-miR-891a-5p	miR-891a-5p (miRNAs w/seed GCAACGA)
hsa-miR-891b	miR-891b (miRNAs w/seed GCAACUU)
hsa-miR-9-5p	miR-9-5p (and other miRNAs w/seed CUUUGGU)
hsa-miR-367-3p	miR-92a-3p (and other miRNAs w/seed AUUGCAC)
hsa-miR-95-3p	miR-95-3p (miRNAs w/seed UCAACGG)
hsa-miR-96-5p	miR-96-5p (and other miRNAs w/seed UUGGCAC)
